# Supplementary material for: Bis(guanidinium) 4,5-dichloro­phthalate monohydrate
Source: Acta Crystallogr Sect E Struct Rep Online. 2011 Jun 11;67(Pt 7):o1645. doi: 10.1107/S1600536811021192 (PMC3152114; doi:10.1107/S1600536811021192)
Supplement: Supplementary file 2 [file e-67-o1645-Isup2.hkl]

#
# h,k,l, Fc-squared, Fo-squared, sigma(Fo-squared) and status flag
#
data_I
_shelx_title ' gs11gs13_DCPAGU'
_shelx_refln_list_code          4
_shelx_F_calc_maximum      184.82
_exptl_crystal_F_000       768.00
_reflns_d_resolution_high  0.8107
 
loop_
 _symmetry_equiv_pos_as_xyz
 'x, y, z'
 '-x, y+1/2, -z+1/2'
 '-x, -y, -z'
 'x, -y-1/2, z-1/2'
 
_cell_length_a    15.9797
_cell_length_b     6.9432
_cell_length_c    15.2266
_cell_angle_alpha  90.000
_cell_angle_beta   94.650
_cell_angle_gamma  90.000
 
_shelx_F_squared_multiplier     1.000
 
loop_
 _refln_index_h
 _refln_index_k
 _refln_index_l
 _refln_F_squared_calc
 _refln_F_squared_meas
 _refln_F_squared_sigma
 _refln_observed_status
   3   0   0     6434.96     6927.21     71.93 o
   5   0   0    10067.43    10030.81    108.10 o
   6   0   0     7164.34     6263.52     20.05 o
   7   0   0     1059.17      943.08     10.41 o
   8   0   0       63.02       73.29      5.23 o
   9   0   0    10891.93    10829.07    158.87 o
  10   0   0     1921.98     1743.38     19.47 o
  11   0   0      613.35      623.59     13.10 o
  12   0   0      182.28      168.63     10.27 o
  13   0   0     5629.69     5429.85    114.70 o
  14   0   0      678.59      676.00     15.51 o
  15   0   0      126.24      113.31      9.20 o
  16   0   0       55.58       56.07     20.19 o
  17   0   0       59.08       88.07     19.44 o
  18   0   0       29.25       48.76     20.13 o
  19   0   0       58.59       60.81     22.56 o
   1   1   0     1307.11     1382.99      8.81 o
   2   1   0     1501.77     1504.84      9.10 o
   3   1   0     2191.12     2306.19     13.54 o
   4   1   0      311.07      323.23      4.88 o
   5   1   0      779.96      799.40      5.13 o
   6   1   0       90.01       72.75      2.71 o
   7   1   0     3283.31     3302.51     16.79 o
   8   1   0        9.41       10.57      1.58 o
   9   1   0     1016.59      946.18      8.19 o
  10   1   0       37.82       35.76      3.83 o
  11   1   0     5325.64     5078.94     24.50 o
  12   1   0     1854.17     1829.98     15.95 o
  13   1   0     1545.92     1452.94     16.75 o
  14   1   0      111.08      110.72     10.31 o
  15   1   0      202.52      186.06     11.55 o
  16   1   0        1.49        5.59      8.07 o
  17   1   0       51.58       64.62      9.36 o
  18   1   0      102.55      134.13     15.94 o
  19   1   0      179.33      209.97     16.79 o
   0   2   0       96.14       60.83      3.71 o
   1   2   0       26.06       32.57      5.61 o
   2   2   0    34159.88    33235.07    144.68 o
   3   2   0    11585.65    11727.34     90.54 o
   4   2   0      333.02      322.42      3.75 o
   5   2   0     1309.87     1506.50     13.23 o
   6   2   0      240.63      297.42      6.91 o
   7   2   0     5567.15     5679.24     24.85 o
   8   2   0      486.82      505.59      6.58 o
   9   2   0       20.11       25.06      1.68 o
  10   2   0       68.25       56.54      2.29 o
  11   2   0      129.27      145.36      4.42 o
  12   2   0      173.09      189.10      7.63 o
  13   2   0       10.19        9.05      8.58 o
  14   2   0        4.66        3.43      9.38 o
  15   2   0       45.61       48.59     10.75 o
  16   2   0      290.22      318.87     20.13 o
  17   2   0       86.62       85.17     12.12 o
  18   2   0       15.18       17.39     10.00 o
  19   2   0      130.55      153.53     11.99 o
   1   3   0     1701.08     1763.73     10.71 o
   2   3   0       76.49       63.77      3.28 o
   3   3   0      312.77      350.03      6.15 o
   4   3   0     7501.06     7578.72     45.72 o
   5   3   0     1385.61     1456.58      8.90 o
   6   3   0      397.18      405.91      7.90 o
   7   3   0     2715.04     2732.54     27.60 o
   8   3   0      697.15      693.12     10.70 o
   9   3   0      201.47      193.21      5.63 o
  10   3   0      145.00      147.05      4.78 o
  11   3   0      190.49      171.61      5.01 o
  12   3   0       39.06       41.19      7.29 o
  13   3   0     1775.87     1785.59     20.19 o
  14   3   0       40.45       39.06     10.69 o
  15   3   0      132.72      120.65     11.30 o
  16   3   0       12.88       18.35     10.12 o
  17   3   0      188.75      217.73     14.76 o
  18   3   0        6.85        9.48     12.36 o
   0   4   0     1889.00     1898.06     16.34 o
   1   4   0      770.46      725.56      7.75 o
   2   4   0      206.62      255.26      6.01 o
   3   4   0      146.05      143.89      4.21 o
   4   4   0        0.53        3.56      3.12 o
   5   4   0     3562.75     3464.17     13.48 o
   6   4   0      109.76      123.13      5.55 o
   7   4   0        9.13       11.34      4.36 o
   8   4   0      600.52      623.77      9.88 o
   9   4   0      322.49      309.91      8.26 o
  10   4   0        3.46        5.57      4.87 o
  11   4   0        2.56        3.75      4.75 o
  12   4   0       35.63       35.79      7.04 o
  13   4   0       55.16       65.78     10.75 o
  14   4   0      818.79      817.52     20.05 o
  15   4   0       89.53       79.41     11.80 o
  16   4   0      350.79      358.82     15.55 o
  17   4   0      426.89      486.34     19.22 o
   1   5   0      809.67      811.43     10.39 o
   2   5   0      747.43      752.55     10.06 o
   3   5   0     1232.35     1214.13      9.52 o
   4   5   0      203.27      195.09      5.22 o
   5   5   0       70.93       85.62      4.23 o
   6   5   0      960.28      982.86     13.77 o
   7   5   0       27.69       27.41      5.13 o
   8   5   0       58.85       53.67      7.82 o
   9   5   0        1.38        2.25      5.79 o
  10   5   0      383.82      422.11      8.92 o
  11   5   0       37.83       32.54      5.72 o
  12   5   0      152.09      158.24      9.76 o
  13   5   0       35.10       46.51     10.05 o
  14   5   0      109.32       95.27     11.89 o
  15   5   0       38.35       42.79     10.86 o
   0   6   0       39.36       32.04      8.35 o
   1   6   0      160.63      174.41      7.18 o
   2   6   0      165.41      140.41      6.60 o
   3   6   0       26.57       25.14      5.57 o
   4   6   0        2.22        4.00      8.06 o
   5   6   0      112.84      105.50     10.30 o
   6   6   0        5.34        6.18      8.23 o
   7   6   0      207.52      202.82     11.91 o
   8   6   0      182.31      179.27      9.56 o
   9   6   0       84.68       79.76      6.82 o
  10   6   0       42.51       43.29      6.54 o
  11   6   0       61.34       53.46      6.24 o
  12   6   0       70.15       63.86     11.19 o
  13   6   0       15.41       13.45      7.80 o
  14   6   0        0.57        4.83      7.89 o
   1   7   0      602.60      581.45     11.26 o
   2   7   0      149.57      143.19      8.87 o
   3   7   0       47.57       60.41     13.81 o
   4   7   0      540.59      535.84     16.71 o
   5   7   0       47.78       50.45     14.67 o
   6   7   0      146.20      148.12     10.26 o
   7   7   0      114.40      106.87      7.98 o
   8   7   0      188.93      186.94     10.67 o
   9   7   0      104.23       89.82      8.56 o
  10   7   0        8.65        9.59      6.91 o
  11   7   0       72.81       58.76      8.59 o
   0   8   0       24.64       15.98     10.52 o
   1   8   0       30.25       27.51      7.92 o
   2   8   0        0.38        1.87      7.00 o
   3   8   0       42.03       47.09      7.78 o
   4   8   0       18.03       18.02      8.07 o
   5   8   0       50.35       45.29      7.77 o
   6   8   0       11.33        1.30      8.09 o
   7   8   0        0.01       -4.14      7.51 o
 -19   1   1      169.38      218.65     17.22 o
 -18   1   1      140.97      194.65     17.96 o
 -17   1   1       14.67       26.87      8.53 o
 -16   1   1        1.79       12.49      8.08 o
 -15   1   1       50.32       51.36     18.59 o
 -14   1   1       27.64       46.16     15.54 o
 -13   1   1       11.25       19.01      5.30 o
 -12   1   1      131.23      143.75      5.95 o
 -11   1   1      470.99      441.22      7.58 o
 -10   1   1     1290.73     1153.65     25.57 o
  -9   1   1     2164.74     2158.26     13.53 o
  -8   1   1      156.27      143.62      3.52 o
  -7   1   1     1330.30     1385.03     10.85 o
  -6   1   1     1444.15     1483.82      7.54 o
  -5   1   1     6085.36     6262.84     22.21 o
  -4   1   1      913.04      745.59      6.94 o
  -3   1   1      155.98      162.95      5.83 o
  -2   1   1      170.24      204.43      3.11 o
  -1   1   1     2323.67     2120.42     21.17 o
   0   1   1     1036.47      882.37      6.72 o
   1   1   1     4922.91     4821.19     31.30 o
   2   1   1      439.52      409.63      5.42 o
   3   1   1     5616.06     5324.95     16.55 o
   4   1   1       86.18       70.64      1.79 o
   5   1   1     2885.17     2752.45     14.70 o
   6   1   1        1.64       18.16      1.72 o
   7   1   1       57.25       53.28      2.93 o
   8   1   1      327.76      301.25      3.53 o
   9   1   1      758.34      693.47      6.98 o
  10   1   1     1372.79     1293.74     14.47 o
  11   1   1       28.60       29.56      2.68 o
  12   1   1      420.69      413.99      7.80 o
  13   1   1     1193.18     1169.28     16.74 o
  14   1   1      767.82      765.85     13.83 o
  15   1   1      155.75      133.30     12.42 o
  16   1   1        0.97       10.22      7.47 o
  17   1   1      180.33      181.86     10.62 o
  18   1   1      224.06      223.64     16.07 o
  19   1   1       22.60       36.44     13.10 o
 -19   2   1        1.20        4.30     10.14 o
 -18   2   1      126.61      125.19     12.75 o
 -17   2   1        9.90       10.85     10.37 o
 -16   2   1      237.81      249.87     13.06 o
 -15   2   1      662.02      574.19     20.93 o
 -14   2   1      141.03      121.10      8.69 o
 -13   2   1        9.74        7.97      7.23 o
 -12   2   1       75.20       61.27      7.50 o
 -11   2   1      974.37      891.61     15.52 o
 -10   2   1      361.27      317.29      5.39 o
  -9   2   1       11.76       11.06      1.46 o
  -8   2   1       21.03       18.47      2.33 o
  -7   2   1     1631.74     1689.00      8.50 o
  -6   2   1      778.39      880.28      9.95 o
  -5   2   1      272.32      241.48      5.95 o
  -4   2   1       29.97       14.92      2.62 o
  -3   2   1     2392.05     2426.62     14.48 o
  -2   2   1     9499.17     9530.98     52.89 o
  -1   2   1     1792.56     1820.58      6.99 o
   0   2   1      377.38      366.47      3.82 o
   1   2   1      107.15      115.88      3.60 o
   2   2   1     2105.45     2218.96     11.57 o
   3   2   1     4645.55     4741.38     14.90 o
   4   2   1       12.57        7.40      1.75 o
   5   2   1       31.97       37.28      3.25 o
   6   2   1     2070.99     2243.06     13.44 o
   7   2   1     2597.72     2810.82     20.24 o
   8   2   1      805.66      855.98     14.94 o
   9   2   1      335.90      322.52      5.38 o
  10   2   1      732.78      733.87      6.63 o
  11   2   1        0.19        2.30      2.40 o
  12   2   1       80.08       97.01      8.48 o
  13   2   1       53.47       69.39      8.17 o
  14   2   1      334.15      313.61     11.32 o
  15   2   1        4.98        4.52      9.27 o
  16   2   1      260.80      263.15     13.47 o
  17   2   1      105.71      117.28     12.49 o
  18   2   1       82.76       78.39     12.61 o
 -18   3   1        2.96       14.60     11.79 o
 -17   3   1      156.36      145.84     12.83 o
 -16   3   1       12.35        8.21      9.30 o
 -15   3   1       33.23       20.46      7.14 o
 -14   3   1        0.91        0.14      7.17 o
 -13   3   1        4.14        2.11      6.65 o
 -12   3   1       21.40       17.38      7.26 o
 -11   3   1       70.06       82.08      5.41 o
 -10   3   1       64.51       62.66      5.34 o
  -9   3   1       15.19       11.23      4.60 o
  -8   3   1      490.75      473.22      7.87 o
  -7   3   1      691.50      685.83     11.32 o
  -6   3   1      634.47      691.40      8.44 o
  -5   3   1      665.59      649.21     11.31 o
  -4   3   1     5678.08     5735.56     34.44 o
  -3   3   1     2420.37     2448.02     19.13 o
  -2   3   1      967.98     1116.00      7.63 o
  -1   3   1     4571.10     4750.39     31.30 o
   0   3   1      205.87      194.05      5.06 o
   1   3   1      278.45      337.13      7.05 o
   2   3   1     2308.15     2387.17     10.62 o
   3   3   1     1325.03     1314.13     14.00 o
   4   3   1      425.56      481.81      5.83 o
   5   3   1       40.63       36.26      2.12 o
   6   3   1      252.13      197.72      3.87 o
   7   3   1      369.49      430.74      7.02 o
   8   3   1      133.68      127.82      5.44 o
   9   3   1     1779.23     1686.97     13.66 o
  10   3   1      890.22      835.58      9.51 o
  11   3   1        0.90        2.99      3.73 o
  12   3   1      697.76      638.55     13.87 o
  13   3   1       79.37       81.33      8.48 o
  14   3   1       27.58       34.92      8.46 o
  15   3   1       11.47       11.78      9.76 o
  16   3   1       16.90        4.34     10.84 o
  17   3   1       71.72       69.15     12.55 o
  18   3   1       74.07       96.37     12.33 o
 -17   4   1      126.40      147.75     13.56 o
 -16   4   1      197.63      201.95     14.02 o
 -15   4   1       29.76       31.78     10.19 o
 -14   4   1       43.33       45.32      9.67 o
 -13   4   1        9.68       15.46      7.43 o
 -12   4   1       28.84       40.75      6.98 o
 -11   4   1      415.56      402.47     11.06 o
 -10   4   1      226.61      238.56      9.11 o
  -9   4   1      410.06      448.98     10.37 o
  -8   4   1       95.36       95.36      7.25 o
  -7   4   1      143.20      140.43      6.21 o
  -6   4   1     1331.34     1255.66     13.41 o
  -5   4   1     3526.48     3623.66     27.76 o
  -4   4   1      263.07      266.20      5.37 o
  -3   4   1     1359.35     1395.36     11.56 o
  -2   4   1      154.45      157.25      4.45 o
  -1   4   1      198.15      202.28      4.93 o
   0   4   1      869.62      970.56      8.70 o
   1   4   1      131.92      136.27      4.62 o
   2   4   1      748.40      813.11     10.86 o
   3   4   1      765.63      826.23     12.37 o
   4   4   1      345.11      353.89      5.93 o
   5   4   1       86.99       80.05      2.69 o
   6   4   1        0.13        2.02      1.20 o
   7   4   1      365.58      367.24      6.21 o
   8   4   1      627.06      643.06      8.59 o
   9   4   1      179.99      161.05      6.05 o
  10   4   1        8.98        7.71      4.74 o
  11   4   1      119.94      110.34      5.72 o
  12   4   1      113.30      151.87      9.76 o
  13   4   1        0.58        0.32      7.30 o
  14   4   1       50.72       71.30     10.91 o
  15   4   1      129.75      127.49     12.34 o
  16   4   1        7.88        7.80     11.26 o
  17   4   1      258.91      281.81     15.11 o
 -16   5   1       31.96       29.89     13.46 o
 -15   5   1      109.39      132.73     12.88 o
 -14   5   1        5.18        2.00     10.21 o
 -13   5   1       61.24       80.62     11.74 o
 -12   5   1      119.64      104.96     10.75 o
 -11   5   1      261.88      274.06      8.98 o
 -10   5   1      251.43      241.81      8.73 o
  -9   5   1      513.39      527.70      9.17 o
  -8   5   1        7.28       12.36      4.87 o
  -7   5   1       31.65       35.58      4.99 o
  -6   5   1      174.74      173.98      6.96 o
  -5   5   1        7.62       12.21      3.97 o
  -4   5   1     1763.15     1694.87     15.05 o
  -3   5   1      111.73      138.79      5.47 o
  -2   5   1       45.52       32.25      4.27 o
  -1   5   1      193.05      234.88     11.20 o
   0   5   1      623.78      560.65      8.97 o
   1   5   1       42.05       59.11      9.53 o
   2   5   1      411.31      425.20      8.22 o
   3   5   1      367.85      393.59      5.92 o
   4   5   1       66.91       65.37      4.00 o
   5   5   1      522.52      512.23      6.62 o
   6   5   1        1.82        1.67      4.28 o
   7   5   1       33.30       24.04      5.50 o
   8   5   1       50.32       43.93      5.74 o
   9   5   1      788.71      726.29     11.03 o
  10   5   1        1.02        4.13      5.85 o
  11   5   1      150.47      141.81      6.35 o
  12   5   1       57.50       50.12      7.24 o
  13   5   1       18.81       28.54      9.86 o
  14   5   1        1.21        6.05      9.03 o
  15   5   1        2.92        6.12     10.22 o
 -14   6   1        8.26       18.20      8.39 o
 -13   6   1      134.84      128.90     10.49 o
 -12   6   1      129.60      100.35      9.93 o
 -11   6   1      526.16      486.30     10.30 o
 -10   6   1        0.02        1.09      6.90 o
  -9   6   1       11.79        9.66      7.68 o
  -8   6   1      267.49      292.21     10.71 o
  -7   6   1      144.16      113.96      9.40 o
  -6   6   1        8.65        7.52      7.00 o
  -5   6   1        2.03       10.17      7.03 o
  -4   6   1        1.38       -2.87      5.61 o
  -3   6   1     1128.45     1067.90     17.40 o
  -2   6   1        0.96        0.92      5.39 o
  -1   6   1       12.25       15.09      5.59 o
   0   6   1      126.07      127.94      6.58 o
   1   6   1      131.30      160.97      7.01 o
   2   6   1      478.13      523.83      8.93 o
   3   6   1      452.29      494.18      8.61 o
   4   6   1        1.13        3.13      6.51 o
   5   6   1        4.77        6.61      6.71 o
   6   6   1        8.84        4.76      6.57 o
   7   6   1      184.15      179.53      8.37 o
   8   6   1        0.90       -0.52      6.16 o
   9   6   1       19.40       19.30      6.65 o
  10   6   1      367.52      376.87      9.34 o
  11   6   1       12.36        8.86      5.62 o
  12   6   1        4.82       13.73      8.99 o
  13   6   1       49.73       54.34      9.15 o
 -11   7   1       26.06       41.46      7.63 o
 -10   7   1        0.89        2.37      6.84 o
  -9   7   1       48.29       68.93      9.34 o
  -8   7   1      156.97      168.91     10.69 o
  -7   7   1        0.76        2.02      8.17 o
  -6   7   1        6.81        0.44      7.12 o
  -5   7   1      129.98      119.12      8.97 o
  -4   7   1      468.17      403.45     12.79 o
  -3   7   1      489.14      460.14     13.41 o
  -2   7   1       36.36       40.56      6.80 o
  -1   7   1        0.24        4.62      5.38 o
   0   7   1      339.61      268.99      7.85 o
   1   7   1       52.30       60.21      6.09 o
   2   7   1       75.31       71.56      6.76 o
   3   7   1       13.14       22.36      6.87 o
   4   7   1       46.07       36.48      8.20 o
   5   7   1        7.70       -0.16      8.18 o
   6   7   1       31.70       21.83      8.75 o
   7   7   1       12.17       24.08      8.69 o
   8   7   1        5.72        0.36      7.47 o
   9   7   1       50.76       38.43      6.87 o
  10   7   1        0.10       -5.35      6.93 o
  11   7   1        0.51       -1.46      7.73 o
  -7   8   1        0.04       -7.97      8.16 o
  -6   8   1       36.21       30.90      9.67 o
  -5   8   1       15.80        2.01      9.08 o
  -4   8   1        8.08       11.88      8.62 o
  -3   8   1        2.99        0.83      8.47 o
  -2   8   1        4.24        8.64      8.31 o
  -1   8   1        0.00        5.26      9.08 o
   0   8   1       38.55       31.07      9.46 o
   1   8   1        0.04       -1.99      9.20 o
   2   8   1       45.17       61.65      8.33 o
   3   8   1       18.50        4.79      8.39 o
   4   8   1        0.85        1.91      8.67 o
   5   8   1        0.39       -1.46      8.15 o
   6   8   1       15.79       19.99      7.07 o
 -19   0   2      343.75      385.59     28.29 o
 -18   0   2      389.91      379.51     24.21 o
 -17   0   2       98.19       88.73     20.70 o
 -16   0   2      719.21      718.00     19.93 o
 -15   0   2      811.64      793.86     42.50 o
 -14   0   2       10.49       15.32      7.66 o
 -13   0   2       98.83      106.48     10.24 o
 -12   0   2       13.64       14.50      6.05 o
 -11   0   2       33.24       34.42      6.10 o
 -10   0   2     2066.92     2008.79     17.00 o
  -9   0   2      792.88      803.36     14.79 o
  -8   0   2     2637.28     2588.36     23.07 o
  -7   0   2     8097.29     8255.16    185.31 o
  -6   0   2      107.50       97.61      4.86 o
  -5   0   2     6472.89     6071.58     37.60 o
  -4   0   2     2012.48     1982.33     14.46 o
  -3   0   2      970.21      968.14      9.19 o
  -2   0   2       35.93       51.60      3.39 o
   2   0   2       59.85       85.52      3.63 o
   3   0   2       14.12       12.97      3.10 o
   4   0   2     1644.55     1640.51     10.74 o
   5   0   2    10054.94     9712.72     98.54 o
   6   0   2    14899.31    14447.37    115.62 o
   7   0   2       52.18       66.03      3.90 o
   8   0   2     1385.56     1309.58     21.02 o
   9   0   2     4091.54     3886.11     23.58 o
  10   0   2      338.24      321.92     14.80 o
  11   0   2      969.85      944.19     12.19 o
  12   0   2     2913.34     2952.60     21.86 o
  13   0   2      222.19      216.02      8.25 o
  14   0   2        1.97        8.32      6.13 o
  15   0   2      710.75      697.36     12.55 o
  16   0   2       57.14       89.55     20.98 o
  17   0   2       16.73       18.04     19.65 o
  18   0   2      239.69      222.80     24.23 o
  19   0   2      678.80      640.54     33.99 o
 -19   1   2       86.57      100.22     15.33 o
 -18   1   2        6.81       21.36     12.39 o
 -17   1   2      766.25      747.10     16.25 o
 -16   1   2      285.59      310.14     11.70 o
 -15   1   2      912.26      873.83     15.89 o
 -14   1   2       11.04       15.96      5.22 o
 -13   1   2      219.49      200.70      7.36 o
 -12   1   2      494.62      437.99     11.10 o
 -11   1   2       44.01       54.61      4.72 o
 -10   1   2      103.71       97.62      4.89 o
  -9   1   2     2047.29     2163.99     56.29 o
  -8   1   2     1135.09     1205.43      9.60 o
  -7   1   2    11720.86    11824.42    178.42 o
  -6   1   2      993.48      958.29      8.67 o
  -5   1   2     7873.14     7620.39     37.43 o
  -4   1   2      676.75      694.99      6.36 o
  -3   1   2     5728.77     5478.71     21.17 o
  -2   1   2       54.23       60.41      2.85 o
  -1   1   2        3.80        6.49      2.12 o
   0   1   2    18747.17    18149.78    130.94 o
   1   1   2      515.58      602.86      3.76 o
   2   1   2      669.55      633.89      8.39 o
   3   1   2      294.37      291.62      3.39 o
   4   1   2     4902.91     4703.39     39.09 o
   5   1   2        4.26        2.51      1.88 o
   6   1   2     1986.65     2037.00     12.94 o
   7   1   2     1005.44     1090.81      7.33 o
   8   1   2      271.62      251.85      4.62 o
   9   1   2     1513.89     1581.75     20.88 o
  10   1   2        0.30        3.71      2.30 o
  11   1   2      111.65      113.69      4.61 o
  12   1   2       30.10       31.96      3.93 o
  13   1   2      358.56      357.96      6.81 o
  14   1   2      390.44      368.98     17.03 o
  15   1   2      405.93      385.32     11.15 o
  16   1   2      101.95      104.18      8.73 o
  17   1   2      633.49      631.65     15.87 o
  18   1   2       58.28       98.64     15.88 o
  19   1   2      221.24      226.36     26.45 o
 -19   2   2      124.76      122.46     15.36 o
 -18   2   2      638.03      604.35     19.05 o
 -17   2   2      281.69      261.67     14.10 o
 -16   2   2      224.70      207.61     10.20 o
 -15   2   2       10.77       18.83      7.97 o
 -14   2   2       31.47       26.16      7.41 o
 -13   2   2      400.08      397.43     10.94 o
 -12   2   2     2771.46     2790.90     23.57 o
 -11   2   2      889.28      851.06     15.35 o
 -10   2   2       56.23       62.91      3.19 o
  -9   2   2      263.57      248.85      4.27 o
  -8   2   2     1214.82     1186.85     10.67 o
  -7   2   2        3.93        2.68      1.26 o
  -6   2   2        4.62        3.31      1.87 o
  -5   2   2      780.74      834.63     10.33 o
  -4   2   2     8104.61     8099.06     98.27 o
  -3   2   2       82.04       78.61      3.03 o
  -2   2   2     1901.97     1795.01     10.93 o
  -1   2   2     7842.32     7891.64     74.68 o
   0   2   2     3470.75     3419.65     20.60 o
   1   2   2       44.90       43.80      3.10 o
   2   2   2      153.77      186.99      4.37 o
   3   2   2     2136.35     2157.69     13.46 o
   4   2   2    13209.97    13119.57     69.81 o
   5   2   2      767.22      693.72      4.65 o
   6   2   2        4.42        6.97      2.12 o
   7   2   2      418.27      362.66      3.85 o
   8   2   2     1974.46     1827.48     15.92 o
   9   2   2      774.80      776.84      6.53 o
  10   2   2       76.15       71.03      3.44 o
  11   2   2      212.97      205.97      4.23 o
  12   2   2       31.88       36.53      7.23 o
  13   2   2      628.49      622.03     13.07 o
  14   2   2      402.84      397.08     11.86 o
  15   2   2        9.84        9.91      7.93 o
  16   2   2        1.58        9.47      8.03 o
  17   2   2      600.30      616.67     19.00 o
  18   2   2       47.54       46.15     11.49 o
 -18   3   2        1.62       -0.55     10.86 o
 -17   3   2        9.26        8.77      8.20 o
 -16   3   2       30.15       24.91      7.92 o
 -15   3   2       17.92       20.87      7.46 o
 -14   3   2       17.80       24.75      7.48 o
 -13   3   2       97.93       95.61      8.22 o
 -12   3   2       72.05       69.71      7.45 o
 -11   3   2       81.26       86.83      5.84 o
 -10   3   2       39.08       41.63      4.14 o
  -9   3   2      873.00      841.52      9.30 o
  -8   3   2       94.15       98.28      3.98 o
  -7   3   2      926.66      939.29      8.22 o
  -6   3   2      991.68     1046.86      6.01 o
  -5   3   2      190.34      197.22      2.63 o
  -4   3   2       85.43       82.16      2.39 o
  -3   3   2     1204.33     1271.34      7.37 o
  -2   3   2     5005.21     5145.03     30.54 o
  -1   3   2     4639.90     4805.91     27.33 o
   0   3   2      789.08      843.45      8.18 o
   1   3   2     1924.87     1887.22     14.26 o
   2   3   2     8083.11     8166.83     44.20 o
   3   3   2      238.04      213.19      3.43 o
   4   3   2      102.36       97.49      3.51 o
   5   3   2      130.93      112.78      2.40 o
   6   3   2     1594.77     1672.03     34.34 o
   7   3   2     3214.80     3145.59     28.88 o
   8   3   2      575.73      564.58      8.15 o
   9   3   2      619.24      581.26      9.47 o
  10   3   2      214.29      194.33      6.92 o
  11   3   2     1492.81     1464.12     14.78 o
  12   3   2     1450.95     1369.83     18.87 o
  13   3   2        0.53        4.80      8.24 o
  14   3   2      183.32      206.04     10.10 o
  15   3   2      168.40      183.79     10.66 o
  16   3   2       15.48       20.24      8.73 o
  17   3   2      143.26      124.71     11.67 o
  18   3   2       47.34       32.31     12.60 o
 -17   4   2       15.85       22.48     10.94 o
 -16   4   2       67.36       66.37     10.25 o
 -15   4   2       29.83       31.41     10.21 o
 -14   4   2       81.07       82.24      8.33 o
 -13   4   2      516.60      497.88     12.62 o
 -12   4   2       97.61      106.97      7.99 o
 -11   4   2      270.55      291.27      8.37 o
 -10   4   2     1255.68     1262.61     13.85 o
  -9   4   2      792.56      797.08     11.33 o
  -8   4   2      949.30     1011.40     10.84 o
  -7   4   2      911.13      939.68     11.61 o
  -6   4   2      104.03      101.69      3.66 o
  -5   4   2        8.67        9.25      2.69 o
  -4   4   2      197.09      172.74      4.20 o
  -3   4   2       17.09       33.24      3.54 o
  -2   4   2     1388.99     1386.62     10.94 o
  -1   4   2       43.65       45.61      4.19 o
   0   4   2      318.55      330.60      9.83 o
   1   4   2     3286.07     3454.55     30.60 o
   2   4   2        9.04        7.33      3.08 o
   3   4   2      509.26      576.92      6.26 o
   4   4   2      236.06      261.30      3.92 o
   5   4   2     1372.68     1421.23      9.55 o
   6   4   2      300.08      301.00      4.60 o
   7   4   2        1.46        0.66      3.45 o
   8   4   2      213.02      207.65      6.30 o
   9   4   2       30.67       22.41      4.53 o
  10   4   2       10.57        6.62      5.44 o
  11   4   2      108.35       86.98      6.70 o
  12   4   2       67.27       72.90      8.63 o
  13   4   2        3.28       10.26      8.21 o
  14   4   2       44.31       46.91      8.87 o
  15   4   2       92.15       87.62      9.42 o
  16   4   2      110.42       83.38     12.02 o
  17   4   2       46.20       21.69     12.88 o
 -15   5   2       92.38       90.12     11.19 o
 -14   5   2       10.06       22.92     11.00 o
 -13   5   2       13.30       23.25      9.11 o
 -12   5   2      224.34      217.18     10.68 o
 -11   5   2       15.04       18.72      6.25 o
 -10   5   2        3.13        3.58      5.28 o
  -9   5   2      110.13      118.81      6.45 o
  -8   5   2        2.04        0.61      4.77 o
  -7   5   2       21.26       17.83      5.20 o
  -6   5   2      185.21      174.21      7.05 o
  -5   5   2      444.58      452.80      7.12 o
  -4   5   2       55.55       52.65      3.93 o
  -3   5   2      799.81      749.41      8.65 o
  -2   5   2       59.53       64.72      4.97 o
  -1   5   2        0.07       -0.66      4.60 o
   0   5   2     2409.77     2353.14     17.44 o
   1   5   2      185.87      196.15      5.57 o
   2   5   2       43.60       43.56      3.51 o
   3   5   2     1269.38     1283.09      8.64 o
   4   5   2     1405.47     1440.90      9.27 o
   5   5   2      111.62       95.20      4.76 o
   6   5   2       11.52       14.01      5.49 o
   7   5   2        1.97        6.31      5.30 o
   8   5   2        0.83       13.20      5.25 o
   9   5   2      909.80      918.83     12.24 o
  10   5   2      212.76      210.22      7.62 o
  11   5   2       19.48       18.42      5.89 o
  12   5   2      162.38      164.35      9.46 o
  13   5   2      476.20      458.10     12.01 o
  14   5   2       41.98       52.00      9.60 o
  15   5   2        3.59        5.27     10.79 o
 -14   6   2        1.88        1.75      8.34 o
 -13   6   2       76.02       83.06      9.94 o
 -12   6   2       70.88       94.43     10.09 o
 -11   6   2        1.02        2.38      6.60 o
 -10   6   2       67.57       67.79      7.34 o
  -9   6   2      140.05      154.06      9.60 o
  -8   6   2       32.99       21.33      7.95 o
  -7   6   2        3.28        1.51      7.80 o
  -6   6   2       62.14       52.92      7.68 o
  -5   6   2      108.91      116.39      6.99 o
  -4   6   2       70.58       64.19      6.54 o
  -3   6   2      551.55      587.58      8.97 o
  -2   6   2       76.52       74.37      4.76 o
  -1   6   2       33.30       26.92      4.58 o
   0   6   2       17.87       24.89      4.72 o
   1   6   2      130.64      133.78      5.66 o
   2   6   2      184.60      163.16      5.83 o
   3   6   2      450.93      386.02      7.38 o
   4   6   2      144.78      118.69      7.38 o
   5   6   2       98.93       99.05      7.19 o
   6   6   2       99.51       93.77      6.97 o
   7   6   2       19.28       27.25      6.60 o
   8   6   2       16.24       22.34      6.51 o
   9   6   2      208.50      196.20      9.36 o
  10   6   2       92.35      105.50      7.48 o
  11   6   2       15.36       22.70      6.43 o
  12   6   2      165.38      173.23      9.52 o
  13   6   2      349.77      317.06     13.23 o
 -11   7   2       35.84       49.33     10.05 o
 -10   7   2       35.45       54.69      9.55 o
  -9   7   2      102.87       98.29      9.45 o
  -8   7   2       27.88       36.08      9.13 o
  -7   7   2        0.48        2.66      7.44 o
  -6   7   2      141.24      123.33     10.18 o
  -5   7   2       30.69       36.30      8.45 o
  -4   7   2        0.15       -0.49      7.24 o
  -3   7   2      226.01      233.86     14.28 o
  -2   7   2      144.06      149.82      9.79 o
  -1   7   2       21.64       29.07      5.91 o
   0   7   2       59.53       54.07      6.11 o
   1   7   2        7.54        4.17      5.58 o
   2   7   2        0.13        3.28      5.92 o
   3   7   2       65.23       56.50      6.49 o
   4   7   2        1.45        3.15      6.47 o
   5   7   2      349.18      342.24     10.45 o
   6   7   2        0.14        0.71      7.23 o
   7   7   2        5.94       -3.26      7.30 o
   8   7   2       36.03       30.54      7.31 o
   9   7   2       15.47       29.48      8.72 o
  10   7   2       24.14       21.78      7.92 o
  -6   8   2        0.62       -1.83      7.92 o
  -5   8   2       24.18       21.55      8.72 o
  -4   8   2      272.83      254.75     11.55 o
  -3   8   2        1.47        3.88      8.47 o
  -2   8   2       39.20       36.46      8.46 o
  -1   8   2       24.46       13.12      8.38 o
   0   8   2       21.01       21.45      8.12 o
   1   8   2      129.00      108.00      9.70 o
   2   8   2        1.26        4.99      6.82 o
   3   8   2       76.38       70.44      9.77 o
   4   8   2      140.23      137.38     10.12 o
   5   8   2       65.03       47.49      9.24 o
   6   8   2       45.79       53.91     10.21 o
 -19   1   3        6.56       20.19     14.02 o
 -18   1   3        0.90       15.59     12.01 o
 -17   1   3      763.59      734.64     16.05 o
 -16   1   3       32.86       41.09      7.01 o
 -15   1   3      180.95      156.04      8.22 o
 -14   1   3      716.28      728.06      9.97 o
 -13   1   3      809.54      836.68     23.39 o
 -12   1   3      680.57      717.78     10.00 o
 -11   1   3       77.41       80.63      8.31 o
 -10   1   3      101.14      105.38      7.53 o
  -9   1   3       64.62       77.17      6.92 o
  -8   1   3        2.60        2.08      3.32 o
  -7   1   3     1192.67     1261.60     12.39 o
  -6   1   3     4100.05     4287.73     29.51 o
  -5   1   3     1184.28     1134.99     15.21 o
  -4   1   3      410.68      404.75      4.58 o
  -3   1   3    11192.86    11063.43     86.91 o
  -2   1   3      587.40      551.85      4.81 o
  -1   1   3      240.25      268.16      3.90 o
   0   1   3    11831.96    11900.78     94.77 o
   1   1   3    19676.39    19475.64     96.40 o
   2   1   3        9.61       18.07      2.73 o
   3   1   3     3115.44     3117.64      8.98 o
   4   1   3     3423.51     3479.55     10.42 o
   5   1   3      866.86      870.21      7.37 o
   6   1   3     3816.76     3994.43     18.54 o
   7   1   3     1509.14     1663.25     15.39 o
   8   1   3     1341.01     1299.52      9.12 o
   9   1   3       60.01       57.07      3.92 o
  10   1   3     3476.09     3462.45     15.66 o
  11   1   3       10.12       11.22      4.02 o
  12   1   3        0.81        3.84      4.01 o
  13   1   3     1872.92     1834.79     13.77 o
  14   1   3       58.97       57.34      7.79 o
  15   1   3        0.24       -1.13      6.83 o
  16   1   3       39.36       47.72      7.72 o
  17   1   3       22.77       34.33      8.57 o
  18   1   3        0.22       25.29     13.06 o
  19   1   3       30.91       34.85     13.68 o
 -19   2   3        0.06        4.42      9.71 o
 -18   2   3      184.54      187.20     15.00 o
 -17   2   3        5.86        8.32      8.49 o
 -16   2   3        2.13       -0.15      8.25 o
 -15   2   3       87.63       74.02      8.31 o
 -14   2   3      321.84      307.67     15.43 o
 -13   2   3      186.34      203.03      9.41 o
 -12   2   3      903.66      879.53     14.61 o
 -11   2   3      841.95      797.70      9.42 o
 -10   2   3     1216.40     1105.44     22.32 o
  -9   2   3       62.85       59.65      2.86 o
  -8   2   3     3025.87     2917.61     24.62 o
  -7   2   3     2456.64     2322.04     14.95 o
  -6   2   3       56.14       62.18      3.01 o
  -5   2   3     1286.71     1280.22      8.65 o
  -4   2   3     1106.13     1013.83      6.09 o
  -3   2   3       94.85       86.19      3.02 o
  -2   2   3      508.87      522.25      4.67 o
  -1   2   3      833.73      980.64      6.22 o
   0   2   3     1384.51     1376.54      7.86 o
   1   2   3     6617.90     6431.59     30.79 o
   2   2   3      778.41      742.52      6.24 o
   3   2   3     2888.42     2810.68     16.83 o
   4   2   3      444.75      417.48      4.17 o
   5   2   3     5379.53     5291.17     25.62 o
   6   2   3     3331.29     3442.91     20.63 o
   7   2   3      530.75      509.60      7.15 o
   8   2   3      465.16      426.24      5.20 o
   9   2   3      851.76      845.49     10.81 o
  10   2   3      170.26      164.63      4.25 o
  11   2   3       51.11       55.70      3.84 o
  12   2   3      122.94      136.51      8.83 o
  13   2   3        0.06        3.91      7.15 o
  14   2   3      298.70      280.30     10.87 o
  15   2   3        2.95       10.76      8.08 o
  16   2   3        2.91        3.61      7.78 o
  17   2   3      332.14      334.84     12.29 o
  18   2   3       33.32       56.45     12.47 o
 -18   3   3      175.78      165.47     11.70 o
 -17   3   3        5.23        1.74      8.60 o
 -16   3   3      172.69      156.50     10.37 o
 -15   3   3      178.56      164.74      9.75 o
 -14   3   3       19.57       28.47      7.44 o
 -13   3   3        0.52       -0.91      7.08 o
 -12   3   3      391.09      367.60     13.94 o
 -11   3   3      278.44      248.58      9.86 o
 -10   3   3      176.60      159.73      5.56 o
  -9   3   3       56.69       63.15      4.34 o
  -8   3   3      380.56      349.23      6.91 o
  -7   3   3      108.86      105.39      4.16 o
  -6   3   3      124.56      135.64      3.54 o
  -5   3   3     1066.21     1091.84      6.94 o
  -4   3   3     1315.22     1436.16     12.65 o
  -3   3   3       13.83       16.39      3.07 o
  -2   3   3      114.95      159.13     10.15 o
  -1   3   3      330.69      305.50      4.40 o
   0   3   3       54.63       59.90      3.04 o
   1   3   3      176.06      191.25      6.84 o
   2   3   3       66.91       68.89      4.35 o
   3   3   3     1241.34     1222.08      9.46 o
   4   3   3      121.48      123.07      5.08 o
   5   3   3        7.56        7.65      3.00 o
   6   3   3      679.44      632.33     13.92 o
   7   3   3        0.12        2.25      2.64 o
   8   3   3      412.77      422.73     10.48 o
   9   3   3        1.64        6.66      5.63 o
  10   3   3      502.75      469.76     12.02 o
  11   3   3      171.25      166.55      9.86 o
  12   3   3        2.74        7.38      8.20 o
  13   3   3      105.31      103.94      8.97 o
  14   3   3      138.37      142.84     10.07 o
  15   3   3      701.29      648.85     15.49 o
  16   3   3      100.94       96.84      9.75 o
  17   3   3      206.10      206.78     11.39 o
 -17   4   3      246.99      276.10     15.91 o
 -16   4   3        7.47       11.20      9.59 o
 -15   4   3      143.38      140.48      9.91 o
 -14   4   3       10.38        5.63      7.44 o
 -13   4   3        6.79       14.12      7.26 o
 -12   4   3       19.65       19.89      7.49 o
 -11   4   3      198.46      201.80      8.56 o
 -10   4   3        7.12       13.29      5.80 o
  -9   4   3      141.61      147.35      7.00 o
  -8   4   3       13.52       21.82      5.19 o
  -7   4   3      363.43      345.06      5.65 o
  -6   4   3       59.64       55.51      2.52 o
  -5   4   3       15.92       16.72      3.22 o
  -4   4   3      137.00      150.54      4.50 o
  -3   4   3       27.11       29.93      3.71 o
  -2   4   3       11.02        6.51      4.42 o
  -1   4   3       45.05       61.13      4.62 o
   0   4   3      111.41      112.01      3.96 o
   1   4   3      241.68      234.77      5.96 o
   2   4   3        0.18        0.34      2.09 o
   3   4   3      616.24      631.98      9.26 o
   4   4   3       32.39       31.43      4.56 o
   5   4   3      349.31      348.16      7.13 o
   6   4   3      716.47      705.75      9.28 o
   7   4   3      752.06      748.15      9.77 o
   8   4   3      197.82      205.21      6.73 o
   9   4   3       10.56       14.56      5.81 o
  10   4   3       56.39       65.40      6.27 o
  11   4   3        0.81        2.37      5.57 o
  12   4   3      188.52      178.23     10.43 o
  13   4   3       89.56       83.87      8.97 o
  14   4   3      421.62      387.54     13.18 o
  15   4   3       11.62        7.41      9.55 o
  16   4   3        0.13       -0.77      9.77 o
 -15   5   3      173.26      192.92     13.27 o
 -14   5   3        0.02       -3.54      9.52 o
 -13   5   3       32.11       48.75      9.83 o
 -12   5   3       19.82       34.82      6.66 o
 -11   5   3       29.71       20.69      5.50 o
 -10   5   3       28.33       14.62      5.40 o
  -9   5   3      408.47      398.86      8.57 o
  -8   5   3      284.35      309.07      7.99 o
  -7   5   3       49.78       69.66      6.33 o
  -6   5   3       22.71       21.23      5.83 o
  -5   5   3       43.82       47.68      3.82 o
  -4   5   3       10.81       15.42      3.82 o
  -3   5   3       82.48       94.02      4.72 o
  -2   5   3       50.95       60.57      5.68 o
  -1   5   3      480.47      520.08      9.36 o
   0   5   3      133.07      141.33      6.72 o
   1   5   3      208.73      204.02      6.44 o
   2   5   3      163.95      156.11      5.19 o
   3   5   3       17.85       16.00      4.30 o
   4   5   3      183.27      189.74      5.68 o
   5   5   3       54.95       52.71      4.70 o
   6   5   3      295.92      279.43      7.55 o
   7   5   3       45.51       44.95      5.28 o
   8   5   3     1254.37     1283.63     13.73 o
   9   5   3       75.22       66.72      6.23 o
  10   5   3        1.69       12.38      5.46 o
  11   5   3       72.59       80.51      6.63 o
  12   5   3      443.69      411.73     15.99 o
  13   5   3       15.46       16.80      6.79 o
  14   5   3        0.17        3.10      8.40 o
  15   5   3      159.14      157.19     11.81 o
 -13   6   3        0.32        6.11      8.37 o
 -12   6   3      136.53      134.11     10.72 o
 -11   6   3       25.57       27.57      6.54 o
 -10   6   3      120.35      126.08      8.89 o
  -9   6   3       22.96       14.78      7.49 o
  -8   6   3       41.21       30.84      8.47 o
  -7   6   3       20.72       12.51      5.80 o
  -6   6   3       14.56       10.90      5.76 o
  -5   6   3        8.09        4.85      5.92 o
  -4   6   3      138.15      128.01      7.21 o
  -3   6   3       23.89       29.17      5.08 o
  -2   6   3      233.70      267.26      7.46 o
  -1   6   3       10.23        5.54      4.42 o
   0   6   3       42.47       31.55      4.65 o
   1   6   3        2.57        2.10      4.49 o
   2   6   3       12.15        5.62      4.61 o
   3   6   3      228.55      256.42      6.50 o
   4   6   3       13.89       11.55      5.79 o
   5   6   3      285.62      298.48      9.38 o
   6   6   3      347.26      332.05      9.59 o
   7   6   3       62.14       65.95      7.23 o
   8   6   3       79.95       93.09      7.72 o
   9   6   3      147.36      140.70      7.16 o
  10   6   3      434.01      446.79     10.18 o
  11   6   3      458.16      494.80     10.82 o
  12   6   3        1.12        1.00      7.22 o
  13   6   3       84.63       98.06      8.93 o
 -11   7   3       30.39       52.10      9.16 o
 -10   7   3       60.33       80.53      9.29 o
  -9   7   3        4.63        2.93      8.18 o
  -8   7   3        0.92        9.19      8.04 o
  -7   7   3       10.28       11.07      9.02 o
  -6   7   3       11.55       12.07      7.68 o
  -5   7   3      183.38      181.83     10.73 o
  -4   7   3       53.94       45.06      8.91 o
  -3   7   3       73.07       48.72      8.66 o
  -2   7   3       52.24       80.42      8.80 o
  -1   7   3       39.59       63.09      5.55 o
   0   7   3      242.79      270.83      7.40 o
   1   7   3       15.81       23.06      5.63 o
   2   7   3        0.07        0.52      6.24 o
   3   7   3       32.38       27.62      6.08 o
   4   7   3      157.95      136.46     10.42 o
   5   7   3       55.30       38.41      7.50 o
   6   7   3       38.43       46.85      7.44 o
   7   7   3        5.20        6.20      6.83 o
   8   7   3       15.57        7.80      7.09 o
   9   7   3       33.15       26.24      7.33 o
  10   7   3        6.95        3.06      6.88 o
  -6   8   3        0.02        2.62      8.11 o
  -5   8   3       90.63      100.91      9.85 o
  -4   8   3       29.28       28.65      9.24 o
  -3   8   3        1.31        1.23      8.16 o
  -2   8   3       10.58       17.25      8.90 o
  -1   8   3        3.81        0.53     10.31 o
   0   8   3        0.67       -0.31      7.99 o
   1   8   3       17.13       31.82      8.95 o
   2   8   3        5.31        8.03      7.66 o
   3   8   3       82.17       86.90      9.84 o
   4   8   3        5.40        6.45      9.18 o
   5   8   3        1.17       -1.97      8.42 o
   6   8   3       36.54       40.36      8.15 o
 -19   0   4      604.35      674.31     30.62 o
 -18   0   4      578.79      603.86     29.92 o
 -17   0   4       90.66      115.65     20.94 o
 -16   0   4        1.08        5.55      8.09 o
 -15   0   4       50.29       62.96      7.66 o
 -14   0   4      250.56      240.81      9.47 o
 -13   0   4      730.88      719.29     18.37 o
 -12   0   4     2818.49     2764.88     78.16 o
 -11   0   4       96.57       90.96     12.15 o
 -10   0   4     1021.70      937.05     16.85 o
  -9   0   4     3034.77     2678.06     24.73 o
  -8   0   4     1314.48     1545.16     18.18 o
  -7   0   4       34.95       24.43      6.88 o
  -6   0   4      206.12      189.91      8.02 o
  -5   0   4     2680.21     2618.57     29.13 o
  -4   0   4      564.61      598.48      8.40 o
  -3   0   4       29.42       33.01      3.74 o
  -2   0   4      411.73      450.34      7.99 o
  -1   0   4      628.37      528.33     11.47 o
   0   0   4    24109.13    23836.95    131.08 o
   1   0   4      559.33      652.85      4.55 o
   2   0   4      760.37      883.28      7.60 o
   3   0   4     1113.57     1094.83     11.16 o
   4   0   4      109.94      129.60      5.85 o
   5   0   4     2512.15     2557.66     31.68 o
   6   0   4      815.96      804.60     10.53 o
   7   0   4        9.82       20.39      8.05 o
   8   0   4     1048.70     1021.96     26.34 o
   9   0   4      916.87      981.68     13.90 o
  10   0   4     2151.86     2067.05     26.84 o
  11   0   4     1115.81     1157.51     16.02 o
  12   0   4      643.43      648.09     11.77 o
  13   0   4     5713.39     5701.54     98.96 o
  14   0   4     1977.79     1997.56     22.41 o
  15   0   4        7.29       12.17      6.84 o
  16   0   4        0.09       12.26     16.10 o
  17   0   4       36.91       68.13     22.67 o
  18   0   4       57.52       80.65     19.99 o
 -19   1   4      366.53      410.43     18.32 o
 -18   1   4       25.32       29.04     11.50 o
 -17   1   4      293.94      280.36     10.44 o
 -16   1   4        7.60       13.34      6.87 o
 -15   1   4      312.36      335.51     13.54 o
 -14   1   4      109.92      114.80      5.95 o
 -13   1   4      370.04      367.48      8.73 o
 -12   1   4     1367.12     1320.70     17.49 o
 -11   1   4      670.61      648.01     12.55 o
 -10   1   4      960.77      934.60     15.91 o
  -9   1   4     1691.23     1612.08     16.23 o
  -8   1   4     2191.96     2111.40     17.25 o
  -7   1   4      972.71     1023.65     11.95 o
  -6   1   4     3190.99     3176.27     18.31 o
  -5   1   4       48.82       61.67      5.20 o
  -4   1   4     2252.42     2096.60     10.94 o
  -3   1   4     9803.56     9735.72     74.85 o
  -2   1   4      631.80      654.70      6.90 o
  -1   1   4     2180.54     2112.86     12.75 o
   0   1   4    10066.80    10022.05     54.25 o
   1   1   4    15463.75    15498.32     73.81 o
   2   1   4    19114.35    18557.67     92.50 o
   3   1   4      281.36      289.89      5.27 o
   4   1   4     2899.68     2699.07     13.00 o
   5   1   4       43.46       58.34      3.31 o
   6   1   4      368.80      423.71      7.71 o
   7   1   4       85.05       68.48      3.35 o
   8   1   4       99.94      103.14      5.65 o
   9   1   4       67.40       69.25      4.27 o
  10   1   4      652.05      617.15      7.83 o
  11   1   4      288.06      281.08      6.86 o
  12   1   4       93.92      112.90      5.37 o
  13   1   4       84.68       68.94      4.96 o
  14   1   4      125.58      114.46      8.05 o
  15   1   4      377.80      375.76     11.14 o
  16   1   4       93.07       98.41      8.33 o
  17   1   4       14.35       22.62      8.83 o
  18   1   4       63.18       97.94     13.88 o
 -18   2   4        0.03        4.12      7.54 o
 -17   2   4       14.37        8.32      8.23 o
 -16   2   4       21.31       26.92      8.27 o
 -15   2   4        4.43        5.19      7.16 o
 -14   2   4      380.89      401.54     11.86 o
 -13   2   4       68.03       54.91      8.25 o
 -12   2   4      311.17      292.04     12.26 o
 -11   2   4     3110.15     2954.77     95.70 o
 -10   2   4      404.86      391.98     12.78 o
  -9   2   4        7.28        6.10      4.23 o
  -8   2   4        8.50       11.02      3.73 o
  -7   2   4      219.85      181.66      9.10 o
  -6   2   4     3164.39     3086.73     18.20 o
  -5   2   4      428.54      418.10      5.59 o
  -4   2   4        6.90        5.66      2.78 o
  -3   2   4     1373.71     1440.29     21.19 o
  -2   2   4        1.72        1.79      2.24 o
  -1   2   4      479.76      464.66      3.80 o
   0   2   4      524.81      577.66      3.84 o
   1   2   4       94.52      117.52      2.86 o
   2   2   4       47.93       69.13      5.00 o
   3   2   4       41.14       36.97      3.31 o
   4   2   4     1484.46     1471.19     12.92 o
   5   2   4     1731.58     1711.30     11.22 o
   6   2   4      182.49      212.56      5.83 o
   7   2   4     1913.91     1789.99     28.22 o
   8   2   4      287.16      282.80      6.55 o
   9   2   4       87.24       91.82      4.99 o
  10   2   4       58.32       48.24      3.95 o
  11   2   4      135.92      142.24      4.86 o
  12   2   4      776.84      737.00     13.97 o
  13   2   4      287.78      266.83     10.58 o
  14   2   4       61.09       70.13      8.93 o
  15   2   4      379.77      390.75     12.30 o
  16   2   4        0.43        5.98      7.87 o
  17   2   4       26.98       30.03      8.35 o
  18   2   4       32.28       48.96      9.76 o
 -18   3   4       34.09       23.64      9.85 o
 -17   3   4      633.45      646.25     15.97 o
 -16   3   4      253.90      235.21     11.35 o
 -15   3   4      160.66      173.65     10.60 o
 -14   3   4      226.55      240.24     10.50 o
 -13   3   4       38.50       43.23      7.94 o
 -12   3   4       32.42       35.13      7.51 o
 -11   3   4       26.90       26.46      8.25 o
 -10   3   4      122.58      140.54      6.67 o
  -9   3   4       12.86       19.63      5.36 o
  -8   3   4     3179.78     3171.26     20.26 o
  -7   3   4       18.54       17.88      3.23 o
  -6   3   4      381.96      380.69      8.90 o
  -5   3   4        0.06       -1.13      3.22 o
  -4   3   4       16.31       25.24      3.96 o
  -3   3   4       13.38       21.90      4.23 o
  -2   3   4      116.61      141.68      6.00 o
  -1   3   4      617.26      654.68     10.84 o
   0   3   4      279.17      318.37      4.23 o
   1   3   4        0.60        6.04      3.53 o
   2   3   4      123.97      142.41      4.65 o
   3   3   4      112.21      110.09      4.22 o
   4   3   4       98.56       83.24      4.62 o
   5   3   4      413.40      375.46      6.98 o
   6   3   4        1.46        4.08      2.03 o
   7   3   4      939.51      890.36     14.87 o
   8   3   4       69.64       66.59      7.49 o
   9   3   4      603.69      625.27     13.02 o
  10   3   4        0.56        5.48      7.43 o
  11   3   4      265.93      239.49     10.35 o
  12   3   4       51.89       44.63      7.64 o
  13   3   4       91.00       85.58      9.18 o
  14   3   4      489.21      476.28     17.14 o
  15   3   4      102.84      106.56     10.14 o
  16   3   4      183.93      210.05     11.69 o
  17   3   4      160.76      172.41     11.46 o
 -17   4   4        0.34        3.87      9.71 o
 -16   4   4      378.92      383.58     13.62 o
 -15   4   4       19.17       23.39      8.07 o
 -14   4   4       31.56       40.89      8.13 o
 -13   4   4      112.88      125.08      9.18 o
 -12   4   4      194.55      231.27     10.27 o
 -11   4   4        3.55        8.54      7.16 o
 -10   4   4      799.46      732.33     13.95 o
  -9   4   4      105.07       97.35      5.59 o
  -8   4   4      903.26      848.13      9.89 o
  -7   4   4      184.63      149.59      4.32 o
  -6   4   4      202.08      183.17      4.10 o
  -5   4   4     1068.44     1136.62     13.83 o
  -4   4   4     2468.86     2493.12     16.20 o
  -3   4   4      900.85      958.92      8.36 o
  -2   4   4      378.57      395.39     10.45 o
  -1   4   4       83.15      103.11      5.20 o
   0   4   4       49.64       65.32      3.54 o
   1   4   4      310.66      250.98     11.38 o
   2   4   4      595.01      551.47      9.83 o
   3   4   4      793.90      733.85      9.15 o
   4   4   4      619.42      575.81      7.67 o
   5   4   4     1229.13     1136.51     12.34 o
   6   4   4      222.57      230.50      6.47 o
   7   4   4      138.37      158.71      6.26 o
   8   4   4       39.51       57.32      5.26 o
   9   4   4     1177.18     1175.82     14.34 o
  10   4   4        0.52        1.62      6.91 o
  11   4   4        0.11        4.62      7.70 o
  12   4   4       14.06        8.24      7.32 o
  13   4   4       17.34       20.16      8.50 o
  14   4   4        0.14        5.66      8.67 o
  15   4   4      100.64      100.94     10.73 o
  16   4   4       10.62        5.06      9.33 o
 -15   5   4      262.95      302.04     15.86 o
 -14   5   4        6.65        9.38      9.95 o
 -13   5   4        0.40        7.57      7.33 o
 -12   5   4      518.22      556.60     12.17 o
 -11   5   4        4.52       15.59      5.86 o
 -10   5   4      349.63      333.03      8.54 o
  -9   5   4        1.93       10.97      5.55 o
  -8   5   4       70.54       72.11      7.14 o
  -7   5   4      805.08      805.03     12.22 o
  -6   5   4      585.61      587.29     12.45 o
  -5   5   4      805.57      766.52      8.60 o
  -4   5   4       56.49       75.20      4.95 o
  -3   5   4      245.66      282.27      7.77 o
  -2   5   4       77.80       81.87      7.40 o
  -1   5   4      123.89      116.05      6.30 o
   0   5   4       24.29       19.90      4.81 o
   1   5   4      199.76      187.27      6.38 o
   2   5   4      164.88      145.98      6.25 o
   3   5   4        8.96        3.81      5.14 o
   4   5   4        0.03        4.79      5.08 o
   5   5   4      528.96      479.49      9.94 o
   6   5   4        4.30        2.42      5.13 o
   7   5   4        6.24        3.99      5.24 o
   8   5   4      445.85      437.19      9.05 o
   9   5   4       64.11       73.68      5.93 o
  10   5   4       89.21      112.38      6.59 o
  11   5   4       25.45       43.93      6.18 o
  12   5   4        0.17        6.70      6.75 o
  13   5   4       17.01        8.62      6.99 o
  14   5   4        0.04        3.10      7.43 o
  15   5   4      124.19      117.53     10.77 o
 -13   6   4        2.42        1.45      9.16 o
 -12   6   4        3.38        3.99      8.24 o
 -11   6   4        4.98       12.43      7.58 o
 -10   6   4       22.00       29.80      8.09 o
  -9   6   4       75.40       84.64      9.42 o
  -8   6   4      132.57      125.31      7.98 o
  -7   6   4        4.77        9.38      6.47 o
  -6   6   4       67.57       67.96      6.82 o
  -5   6   4       15.29       15.64      6.14 o
  -4   6   4      246.97      254.69      8.52 o
  -3   6   4        5.32        9.91      4.46 o
  -2   6   4       22.57       33.23      5.25 o
  -1   6   4       58.47       74.35      5.14 o
   0   6   4       12.74       25.02      4.77 o
   1   6   4       31.61       42.80      4.89 o
   2   6   4       44.33       55.69      5.06 o
   3   6   4       34.73       30.55      4.78 o
   4   6   4       41.21       45.54      5.72 o
   5   6   4      299.26      305.29      9.12 o
   6   6   4        7.20        4.45      6.09 o
   7   6   4       58.13       65.70      6.97 o
   8   6   4       92.85       80.15      6.46 o
   9   6   4        5.89        6.73      6.06 o
  10   6   4       11.62        8.53      6.26 o
  11   6   4       13.20       22.44      7.23 o
  12   6   4       46.32       43.92      9.48 o
  13   6   4        0.23       -0.70      9.47 o
 -10   7   4       22.74       22.00      8.97 o
  -9   7   4      242.42      239.99     11.21 o
  -8   7   4       36.06       51.82      8.93 o
  -7   7   4       61.80       69.14      9.62 o
  -6   7   4        0.36        3.79      7.82 o
  -5   7   4       39.77       53.90      8.83 o
  -4   7   4       98.53       73.66      9.82 o
  -3   7   4      673.28      630.10     12.39 o
  -2   7   4        3.89       10.04      6.97 o
  -1   7   4        0.53        6.56      5.57 o
   0   7   4       21.17       16.84      5.21 o
   1   7   4       77.57       81.33      6.54 o
   2   7   4       58.78       73.64      6.63 o
   3   7   4       39.36       37.21      6.23 o
   4   7   4        3.54        9.84      7.13 o
   5   7   4       31.14       43.79      7.28 o
   6   7   4      119.53      101.25      7.92 o
   7   7   4       11.21        7.21      7.04 o
   8   7   4       19.69       22.99      7.30 o
   9   7   4       23.72       38.37     10.06 o
  10   7   4      378.42      374.85     17.21 o
  -5   8   4      144.69      142.19     10.73 o
  -4   8   4       10.80       15.25      9.34 o
  -3   8   4       43.17       39.91      9.14 o
  -2   8   4       25.87       26.17      8.12 o
  -1   8   4        4.01       18.50     11.69 o
   0   8   4       87.13       92.19     10.29 o
   1   8   4       82.44       89.79      8.61 o
   2   8   4       63.06       70.76      7.10 o
   3   8   4       10.98       10.33      6.45 o
   4   8   4      110.66      119.87      8.97 o
   5   8   4       12.67        8.92      9.10 o
 -19   1   5        2.65       10.93     13.22 o
 -18   1   5      188.07      210.28     12.25 o
 -17   1   5       14.22       16.62      6.96 o
 -16   1   5       77.63       80.17      7.79 o
 -15   1   5      296.70      312.45      9.83 o
 -14   1   5     1550.31     1481.38     17.38 o
 -13   1   5        2.62       11.75      6.91 o
 -12   1   5      216.32      232.69      8.66 o
 -11   1   5     1461.76     1398.34     17.18 o
 -10   1   5        0.86       -0.72      6.71 o
  -9   1   5        8.72       13.83      5.82 o
  -8   1   5      492.14      486.85      9.84 o
  -7   1   5       91.07       87.44      6.34 o
  -6   1   5        2.20        7.91      4.91 o
  -5   1   5      326.80      366.50      7.07 o
  -4   1   5      981.17     1130.95     18.04 o
  -3   1   5        9.38        9.76      2.87 o
  -2   1   5     4210.31     4515.54     25.17 o
  -1   1   5     1339.80     1290.44     11.88 o
   0   1   5     1743.58     1509.49      9.05 o
   1   1   5      746.38      829.01      6.03 o
   2   1   5      152.53      177.92      4.30 o
   3   1   5     2282.21     2617.02     15.47 o
   4   1   5      646.00      671.48      8.42 o
   5   1   5      881.53      920.91      8.69 o
   6   1   5     1273.29     1317.44      9.75 o
   7   1   5      610.75      604.73      7.36 o
   8   1   5      843.46      860.15     10.07 o
   9   1   5      275.21      251.53      6.87 o
  10   1   5       77.88       85.05      5.10 o
  11   1   5        0.32        2.28      4.43 o
  12   1   5      138.44      139.42      5.93 o
  13   1   5      126.46      135.04      5.86 o
  14   1   5      392.60      350.92     11.23 o
  15   1   5        8.99        9.60      7.43 o
  16   1   5       27.82       30.05      7.98 o
  17   1   5       57.94       56.90      9.42 o
  18   1   5       53.16       61.05     17.99 o
 -18   2   5       87.40       97.80      8.92 o
 -17   2   5       11.01       20.63     10.24 o
 -16   2   5      107.59      119.07      9.60 o
 -15   2   5      188.25      162.40     10.77 o
 -14   2   5       77.65       99.65      8.68 o
 -13   2   5        5.31       -0.31      9.67 o
 -12   2   5      125.11      125.56     14.71 o
 -11   2   5       47.30       55.35      8.02 o
 -10   2   5       14.82       16.72      6.41 o
  -9   2   5      324.12      295.40      9.39 o
  -8   2   5      109.64      112.39      6.83 o
  -7   2   5     1489.54     1510.91     19.63 o
  -6   2   5      270.22      285.80      7.59 o
  -5   2   5       95.53      129.81      5.98 o
  -4   2   5      960.76      893.14      9.39 o
  -3   2   5     2067.16     2126.61     16.55 o
  -2   2   5     3064.58     3181.71     11.35 o
  -1   2   5      284.90      341.17      3.54 o
   0   2   5      419.87      395.64      7.19 o
   1   2   5     1376.46     1446.84      9.12 o
   2   2   5      447.18      512.17      5.61 o
   3   2   5      590.50      571.89      6.16 o
   4   2   5      296.20      281.67      7.30 o
   5   2   5       70.68       67.42      3.56 o
   6   2   5      342.75      338.23     16.31 o
   7   2   5       13.77       12.31      3.37 o
   8   2   5       14.84       14.28      2.36 o
   9   2   5      377.36      364.41      7.63 o
  10   2   5      174.24      177.32      7.27 o
  11   2   5     1183.79     1144.16     18.20 o
  12   2   5      597.33      589.80     13.10 o
  13   2   5        2.00       10.15      7.38 o
  14   2   5      370.62      379.04     11.99 o
  15   2   5       13.47       20.59      8.28 o
  16   2   5       52.70       50.86      8.50 o
  17   2   5        0.58        3.67      7.91 o
 -18   3   5        0.49       -2.71      9.27 o
 -17   3   5        0.32       -0.50      8.78 o
 -16   3   5      109.22      113.11     17.38 o
 -15   3   5       19.99       16.48      7.54 o
 -14   3   5      153.15      154.69      9.80 o
 -13   3   5      194.43      179.88      9.53 o
 -12   3   5        0.79        9.98      8.28 o
 -11   3   5      586.24      592.87     11.16 o
 -10   3   5      932.28      936.21     16.63 o
  -9   3   5      645.02      627.82     10.87 o
  -8   3   5      145.37      140.90      7.09 o
  -7   3   5       16.94       18.96      5.30 o
  -6   3   5     1244.89     1238.73     13.49 o
  -5   3   5       40.80       40.62      3.88 o
  -4   3   5      535.56      531.04      8.44 o
  -3   3   5      167.08      199.56      5.87 o
  -2   3   5      410.36      468.54      8.64 o
  -1   3   5       95.61       89.81      4.03 o
   0   3   5     3181.54     3237.88     43.46 o
   1   3   5      250.47      270.71      5.92 o
   2   3   5        1.77        0.52      3.27 o
   3   3   5      874.58      813.77      7.47 o
   4   3   5      296.02      306.29      7.78 o
   5   3   5       40.40       39.73      4.81 o
   6   3   5      296.27      266.43     10.32 o
   7   3   5        3.55        3.71      3.00 o
   8   3   5      125.38      128.24      8.20 o
   9   3   5      402.59      388.91     12.28 o
  10   3   5      364.80      331.02     10.98 o
  11   3   5       29.88       34.59      8.04 o
  12   3   5      820.47      720.95     18.47 o
  13   3   5       48.59       37.72      8.37 o
  14   3   5       60.62       59.31      9.16 o
  15   3   5        0.03        1.30      8.58 o
  16   3   5       90.71       94.94      9.73 o
  17   3   5       42.40       40.76     10.29 o
 -16   4   5       29.38       29.59      8.52 o
 -15   4   5      247.30      269.08     11.96 o
 -14   4   5        3.14        1.47      7.90 o
 -13   4   5        0.59       -1.66      7.23 o
 -12   4   5      116.25      107.71      8.39 o
 -11   4   5       21.44       21.71      8.41 o
 -10   4   5       30.75       39.85      8.53 o
  -9   4   5      920.98      962.63     17.99 o
  -8   4   5       33.85       38.40      5.46 o
  -7   4   5      279.44      288.13      5.57 o
  -6   4   5       10.33       12.93      3.46 o
  -5   4   5     1119.42     1139.01     14.12 o
  -4   4   5       24.78       33.47      3.89 o
  -3   4   5      150.52      163.26      5.07 o
  -2   4   5       22.85       24.72      5.80 o
  -1   4   5      273.32      280.42      9.27 o
   0   4   5       28.20       39.99      3.12 o
   1   4   5      372.40      407.50      8.71 o
   2   4   5      105.64      106.84      5.19 o
   3   4   5       29.94       42.06      4.86 o
   4   4   5      474.56      470.61      7.10 o
   5   4   5     2399.73     2354.80     15.53 o
   6   4   5       72.13       61.73      5.18 o
   7   4   5       93.59      107.10      5.99 o
   8   4   5      308.06      283.93      8.41 o
   9   4   5      133.28      130.22      7.17 o
  10   4   5      583.38      639.28     14.05 o
  11   4   5        0.67        4.27      7.44 o
  12   4   5       24.63       24.69      7.44 o
  13   4   5      260.54      244.61     14.36 o
  14   4   5      101.15       97.12      9.84 o
  15   4   5       15.98       21.99      8.26 o
  16   4   5       69.19       72.79      9.42 o
 -15   5   5       16.00       16.41      9.56 o
 -14   5   5       33.47       30.51      8.42 o
 -13   5   5      186.10      160.32      8.95 o
 -12   5   5      264.55      285.51     10.22 o
 -11   5   5       66.23       63.06      7.15 o
 -10   5   5      269.34      264.63      9.58 o
  -9   5   5     1203.53     1168.16     15.12 o
  -8   5   5      686.33      684.27     13.65 o
  -7   5   5        2.44        6.27      7.13 o
  -6   5   5      763.66      806.11     10.66 o
  -5   5   5       69.60       64.62      4.83 o
  -4   5   5      457.39      430.45      9.04 o
  -3   5   5        0.46        2.65      5.85 o
  -2   5   5     1307.13     1404.29     16.68 o
  -1   5   5      502.08      474.42      9.50 o
   0   5   5      548.74      532.72      8.75 o
   1   5   5      332.87      327.18      8.72 o
   2   5   5        6.02        8.12      5.16 o
   3   5   5     2450.54     2505.23     21.96 o
   4   5   5     1478.83     1489.31     13.81 o
   5   5   5        7.89       15.12      6.19 o
   6   5   5      104.38       94.41      6.09 o
   7   5   5      308.18      327.96      8.01 o
   8   5   5        0.04        0.50      4.88 o
   9   5   5        7.16        9.89      5.28 o
  10   5   5      167.17      163.02      8.09 o
  11   5   5        0.89        6.09      6.16 o
  12   5   5      148.18      161.75      9.02 o
  13   5   5       96.11      104.97     10.15 o
  14   5   5      382.53      398.31     16.47 o
 -13   6   5      217.08      239.15     12.02 o
 -12   6   5       11.60       34.00     12.39 o
 -11   6   5       20.97       34.12     10.19 o
 -10   6   5       26.59       34.73      7.94 o
  -9   6   5       51.32       72.51      7.60 o
  -8   6   5       36.99       51.43      7.19 o
  -7   6   5      619.57      622.55     12.52 o
  -6   6   5       30.22       29.42      6.52 o
  -5   6   5       17.90       21.27      7.21 o
  -4   6   5      222.43      214.54     10.08 o
  -3   6   5      564.37      480.01      8.86 o
  -2   6   5       93.65       75.02      6.67 o
  -1   6   5       24.47       29.40      5.76 o
   0   6   5       82.48       66.49      5.62 o
   1   6   5       19.20       13.35      5.23 o
   2   6   5      359.27      335.70      9.66 o
   3   6   5      153.79      160.02      6.97 o
   4   6   5       51.94       59.04      6.22 o
   5   6   5        0.97        3.92      6.14 o
   6   6   5      211.37      190.48      8.55 o
   7   6   5      391.68      370.58     10.35 o
   8   6   5       85.29      114.52      6.86 o
   9   6   5       11.15        9.59      7.42 o
  10   6   5      640.79      640.64     13.81 o
  11   6   5       75.24       65.96      8.74 o
  12   6   5       43.72       52.64     10.00 o
 -10   7   5       35.22       41.25      8.86 o
  -9   7   5       12.54       12.72      8.38 o
  -8   7   5        0.00        3.86      8.15 o
  -7   7   5       41.70       62.63      8.95 o
  -6   7   5      169.95      138.01     10.35 o
  -5   7   5       88.85      108.64      9.43 o
  -4   7   5      491.92      479.72     11.96 o
  -3   7   5       67.27       54.50      7.59 o
  -2   7   5      137.26      118.78      8.38 o
  -1   7   5        4.49       11.61      5.60 o
   0   7   5      124.51      130.01      6.14 o
   1   7   5      156.31      166.57      7.58 o
   2   7   5       27.57       29.39      5.84 o
   3   7   5       14.46       11.65      6.20 o
   4   7   5       22.85       36.65      7.58 o
   5   7   5      110.71      123.56      8.22 o
   6   7   5       82.05      105.50     10.10 o
   7   7   5        4.44        8.43      9.31 o
   8   7   5      105.29      117.84     10.15 o
   9   7   5      501.45      503.92     17.34 o
  -5   8   5       11.09       13.44      8.58 o
  -4   8   5        0.36        3.83      8.65 o
  -3   8   5      127.32      113.63     10.30 o
  -2   8   5       10.64       19.66      8.83 o
  -1   8   5      196.53      225.97     14.85 o
   0   8   5       59.15       50.16     11.72 o
   1   8   5       11.32        8.51      8.05 o
   2   8   5        1.09       -3.04      7.68 o
   3   8   5      125.96      134.92      9.88 o
   4   8   5       77.98       85.96     10.93 o
 -19   0   6      367.86      490.86     25.92 o
 -18   0   6       70.63       86.67     12.66 o
 -17   0   6     1071.84     1009.73     23.26 o
 -16   0   6      358.60      349.85     11.82 o
 -15   0   6     2239.21     2254.91     76.66 o
 -14   0   6       21.10       28.39      9.99 o
 -13   0   6     2892.83     2809.00     31.20 o
 -12   0   6       88.65       76.14     11.16 o
 -11   0   6     1415.46     1303.57     20.48 o
 -10   0   6      878.23      926.82     16.95 o
  -9   0   6      559.86      567.46     12.93 o
  -8   0   6     2548.27     2617.78     22.87 o
  -7   0   6     7325.66     7629.36     35.17 o
  -6   0   6     5875.58     6170.91    109.09 o
  -5   0   6     1657.24     1517.59     28.98 o
  -4   0   6    12108.65    12189.57     56.32 o
  -3   0   6      298.28      217.58      4.32 o
  -2   0   6        7.54        3.33      7.04 o
  -1   0   6     2968.89     2947.37     15.60 o
   0   0   6      882.46      878.78     12.34 o
   1   0   6     1178.74     1251.94      6.91 o
   2   0   6      733.56      861.30      8.38 o
   3   0   6        2.94       10.12      3.21 o
   4   0   6      254.85      258.00      5.63 o
   5   0   6        1.58        7.70      5.55 o
   6   0   6     2586.28     2686.30     39.64 o
   7   0   6       88.76       98.75      6.46 o
   8   0   6       46.25       38.42      6.52 o
   9   0   6      209.07      228.53     13.30 o
  10   0   6      754.56      753.58     14.31 o
  11   0   6     1157.39     1048.29     15.20 o
  12   0   6     1419.94     1399.44     17.14 o
  13   0   6       64.73       56.01      7.18 o
  14   0   6       70.33       82.80      7.89 o
  15   0   6      426.37      400.59     11.42 o
  16   0   6       95.33      100.94     22.18 o
  17   0   6       34.51       49.43     20.19 o
  18   0   6      175.41      192.84     25.23 o
 -18   1   6      398.86      399.98     14.57 o
 -17   1   6       53.72       54.92      7.93 o
 -16   1   6      505.58      477.93     10.64 o
 -15   1   6      167.54      140.78      8.68 o
 -14   1   6       33.64       35.10      7.15 o
 -13   1   6      282.05      272.43     14.10 o
 -12   1   6       70.63       68.22      7.06 o
 -11   1   6       51.99       65.64      6.99 o
 -10   1   6      770.51      771.26     12.18 o
  -9   1   6      214.60      190.86      8.06 o
  -8   1   6      590.58      643.68     10.86 o
  -7   1   6     1208.00     1252.74     15.32 o
  -6   1   6       78.70       73.62      5.53 o
  -5   1   6      181.77      214.76      6.43 o
  -4   1   6     4714.60     4770.32     36.30 o
  -3   1   6      311.27      304.45      6.13 o
  -2   1   6     1014.43      935.60      6.90 o
  -1   1   6     1621.19     1760.67     23.12 o
   0   1   6     3496.51     3279.32     30.37 o
   1   1   6      200.39      212.41      3.67 o
   2   1   6       13.94       12.32      3.29 o
   3   1   6     1916.33     1967.09     23.51 o
   4   1   6       88.27      107.38      5.18 o
   5   1   6     2573.51     2714.77     15.33 o
   6   1   6     5151.83     5128.45     27.16 o
   7   1   6     1262.90     1250.91     11.67 o
   8   1   6      113.26       96.33      4.85 o
   9   1   6      102.67       98.71      6.27 o
  10   1   6      326.37      303.41      8.23 o
  11   1   6       51.07       47.92      5.34 o
  12   1   6      294.00      335.00      7.55 o
  13   1   6      208.33      227.56      6.89 o
  14   1   6      411.12      437.77     12.65 o
  15   1   6        8.97        7.58      8.03 o
  16   1   6      129.20      146.30      8.64 o
  17   1   6        3.75       17.89     12.69 o
 -18   2   6       44.39       37.23      7.80 o
 -17   2   6      170.61      155.45     12.37 o
 -16   2   6        0.23        8.57      7.22 o
 -15   2   6      978.96      921.47     20.72 o
 -14   2   6       12.24       25.07     10.70 o
 -13   2   6      128.18      134.05     11.12 o
 -12   2   6     1420.06     1400.34     22.62 o
 -11   2   6      781.25      761.10     14.31 o
 -10   2   6      429.82      415.78     11.13 o
  -9   2   6      190.99      174.84      9.44 o
  -8   2   6     2430.07     2452.63     19.74 o
  -7   2   6      244.23      241.24      7.86 o
  -6   2   6     1956.13     1988.42     27.03 o
  -5   2   6     1538.74     1570.94     13.92 o
  -4   2   6      191.58      190.68      5.06 o
  -3   2   6      270.28      265.36      5.51 o
  -2   2   6      296.87      319.92      3.96 o
  -1   2   6     1898.05     1965.37      7.68 o
   0   2   6     2702.18     2812.47     12.94 o
   1   2   6     2839.25     2810.62     11.20 o
   2   2   6     1411.19     1424.68     10.99 o
   3   2   6      268.63      240.09      3.35 o
   4   2   6      230.87      217.00      4.86 o
   5   2   6       10.07        4.01      5.13 o
   6   2   6       49.28       49.88      3.88 o
   7   2   6      972.87      970.43      9.69 o
   8   2   6      171.12      198.16      4.76 o
   9   2   6     2059.05     2078.00     17.99 o
  10   2   6        0.15        3.46      5.50 o
  11   2   6      963.23      944.84     19.08 o
  12   2   6       22.53       20.32      7.43 o
  13   2   6      885.75      851.34     15.71 o
  14   2   6       15.96       14.86      8.79 o
  15   2   6      113.77      111.63      9.91 o
  16   2   6      149.99      146.25     11.51 o
  17   2   6      151.47      128.15     11.54 o
 -17   3   6      301.97      312.69     12.82 o
 -16   3   6       20.19       25.87      8.61 o
 -15   3   6        6.98        9.28      7.07 o
 -14   3   6       10.91       18.55      9.34 o
 -13   3   6      112.71       99.51      9.87 o
 -12   3   6      619.95      580.50     18.85 o
 -11   3   6     2928.64     2881.40     29.58 o
 -10   3   6      189.81      215.18      9.03 o
  -9   3   6        0.22        4.50      6.32 o
  -8   3   6     2226.08     2234.83     19.20 o
  -7   3   6      801.07      841.93     12.34 o
  -6   3   6        7.97       20.12      4.38 o
  -5   3   6       64.74       75.15      4.45 o
  -4   3   6       75.98       59.36      4.25 o
  -3   3   6       30.61       22.63      3.90 o
  -2   3   6     2309.69     2187.70     13.47 o
  -1   3   6      696.12      724.91     10.97 o
   0   3   6     3698.45     3621.55     22.05 o
   1   3   6       86.70       76.81      4.26 o
   2   3   6     3014.01     3235.94     20.04 o
   3   3   6      198.14      221.67      4.97 o
   4   3   6      103.79       88.19      4.51 o
   5   3   6        1.23        2.06      4.17 o
   6   3   6      114.23      105.15      7.66 o
   7   3   6       57.29       52.61      7.56 o
   8   3   6        0.00        0.51      7.05 o
   9   3   6       51.27       48.56      8.07 o
  10   3   6        0.45        3.33      7.63 o
  11   3   6        1.08        5.01      7.52 o
  12   3   6      383.30      335.52     12.00 o
  13   3   6       86.87       91.70      8.87 o
  14   3   6        6.63       12.57      9.08 o
  15   3   6       17.14       20.84      8.95 o
  16   3   6       43.36       53.70      9.49 o
 -16   4   6       32.10       46.59      9.61 o
 -15   4   6        0.01       -1.91      8.69 o
 -14   4   6      149.57      139.22     10.01 o
 -13   4   6      257.69      251.89     13.78 o
 -12   4   6        3.02       -5.17      9.26 o
 -11   4   6       72.19       76.69      9.54 o
 -10   4   6      158.48      155.31      7.69 o
  -9   4   6      565.85      561.55     10.27 o
  -8   4   6     1015.51      977.98     12.65 o
  -7   4   6      902.49      884.50     14.41 o
  -6   4   6        0.00        5.26      4.74 o
  -5   4   6      532.43      513.18      8.82 o
  -4   4   6       63.47       50.88      5.26 o
  -3   4   6       89.34      123.20      5.72 o
  -2   4   6      375.17      307.23     10.46 o
  -1   4   6      506.85      436.35     12.44 o
   0   4   6      524.48      473.06     10.72 o
   1   4   6      712.60      680.57      8.05 o
   2   4   6        1.65        5.63      4.18 o
   3   4   6     1129.05     1173.97     11.06 o
   4   4   6      577.46      647.66      8.62 o
   5   4   6      140.62      161.42      6.43 o
   6   4   6      261.22      299.64      7.80 o
   7   4   6       40.46       23.31      5.45 o
   8   4   6       40.54       26.49      5.72 o
   9   4   6     1599.25     1528.99     19.89 o
  10   4   6        1.58        6.51      5.73 o
  11   4   6      257.39      251.81     11.23 o
  12   4   6       54.58       51.99      8.52 o
  13   4   6      634.84      619.75     18.10 o
  14   4   6       59.76       70.75     10.73 o
  15   4   6       56.92       77.12     11.07 o
 -15   5   6       48.89       37.86     11.99 o
 -14   5   6        1.24       15.18      8.15 o
 -13   5   6       61.97       50.09      7.74 o
 -12   5   6      230.42      220.23      9.51 o
 -11   5   6      146.36      150.89     10.14 o
 -10   5   6       58.87       84.84      8.84 o
  -9   5   6       19.02       38.31     10.70 o
  -8   5   6        0.12        5.04      6.28 o
  -7   5   6      519.34      622.26     12.67 o
  -6   5   6       12.48       27.17      4.74 o
  -5   5   6      267.25      213.42      6.82 o
  -4   5   6      229.70      189.81      6.67 o
  -3   5   6      640.45      680.39     13.48 o
  -2   5   6     1575.74     1575.47     15.11 o
  -1   5   6        7.85       16.39      6.17 o
   0   5   6       51.59       46.96      6.06 o
   1   5   6      226.40      209.74      6.80 o
   2   5   6     1084.97     1171.54     17.96 o
   3   5   6      300.47      269.31      7.55 o
   4   5   6      204.73      156.49      6.60 o
   5   5   6      273.78      248.01      7.94 o
   6   5   6      195.83      216.33      7.12 o
   7   5   6       67.70       76.85      6.51 o
   8   5   6       36.50       49.41      6.31 o
   9   5   6        1.83        8.82      7.03 o
  10   5   6      612.34      549.11     18.04 o
  11   5   6       38.35       24.54      8.08 o
  12   5   6        4.06        3.89      7.60 o
  13   5   6      225.37      220.15     11.86 o
  14   5   6      377.06      374.79     14.17 o
 -13   6   6       15.08       30.89     12.25 o
 -12   6   6        2.48       10.30     10.05 o
 -11   6   6       47.64       71.73     18.47 o
 -10   6   6       86.87       70.95      9.53 o
  -9   6   6      103.98       86.49      9.43 o
  -8   6   6       12.14       29.58      7.29 o
  -7   6   6        1.20        5.80      7.65 o
  -6   6   6       30.66       40.55      8.15 o
  -5   6   6       29.28       32.81      8.24 o
  -4   6   6       10.14       22.04      6.14 o
  -3   6   6       17.38       11.11      5.06 o
  -2   6   6       61.02       82.53      6.25 o
  -1   6   6       29.24       48.78      6.92 o
   0   6   6       58.19       47.63      6.58 o
   1   6   6      259.91      236.81      7.63 o
   2   6   6       34.65       50.69      6.06 o
   3   6   6        1.09        6.25      5.56 o
   4   6   6       50.63       72.69      6.48 o
   5   6   6      163.23      197.59      8.49 o
   6   6   6        0.02       10.24      8.73 o
   7   6   6        0.71       14.50      8.29 o
   8   6   6       54.56       61.87     12.42 o
   9   6   6       66.39       86.24      9.29 o
  10   6   6       20.98       17.33      8.00 o
  11   6   6      133.75      124.08     10.94 o
  12   6   6      174.49      214.64     11.99 o
  -9   7   6       69.49       84.67     12.56 o
  -8   7   6        2.05       18.53      9.09 o
  -7   7   6       10.89       19.26      8.37 o
  -6   7   6      134.59      146.48     11.79 o
  -5   7   6      435.25      458.87     16.87 o
  -4   7   6      160.73      145.63      8.43 o
  -3   7   6      168.21      162.71      9.08 o
  -2   7   6       38.52       44.05      7.30 o
  -1   7   6      126.15      133.83      7.08 o
   0   7   6      241.87      267.39      8.32 o
   1   7   6       69.56       72.81      6.56 o
   2   7   6       67.27       58.05      7.43 o
   3   7   6      233.99      211.16      9.87 o
   4   7   6       96.27      116.33     14.13 o
   5   7   6       65.35       71.82      8.95 o
   6   7   6       24.81       27.25      9.23 o
   7   7   6      249.28      248.84     12.01 o
   8   7   6       54.73       58.27     10.86 o
  -3   8   6       90.84       80.22      9.30 o
  -2   8   6        4.84       16.09     21.20 o
  -1   8   6      103.45      127.39     14.93 o
   0   8   6      206.23      245.17     19.66 o
   1   8   6        0.05       17.52     10.54 o
   2   8   6       16.01       20.47      8.38 o
 -18   1   7        0.26        9.76     10.00 o
 -17   1   7      107.85      117.89      7.93 o
 -16   1   7       15.21       13.26      7.96 o
 -15   1   7      131.63      122.10      8.78 o
 -14   1   7       39.46       53.61      7.38 o
 -13   1   7       98.41      109.59      7.70 o
 -12   1   7       40.60       36.27      6.99 o
 -11   1   7       19.38       23.91      5.82 o
 -10   1   7       66.78       72.58      6.51 o
  -9   1   7      169.11      165.06      6.67 o
  -8   1   7      131.89      128.20      6.32 o
  -7   1   7       63.04       68.65      4.66 o
  -6   1   7      605.68      580.40     10.78 o
  -5   1   7      932.71      963.08     11.09 o
  -4   1   7     1159.85     1147.78      7.82 o
  -3   1   7       90.85       80.30      4.49 o
  -2   1   7      600.02      664.06      6.30 o
  -1   1   7     1753.16     1814.93      9.96 o
   0   1   7        4.40        4.14      1.58 o
   1   1   7        0.46        1.12      2.53 o
   2   1   7     1510.61     1600.29     12.23 o
   3   1   7      434.11      456.81     12.37 o
   4   1   7     1851.55     1861.48     13.05 o
   5   1   7       92.84       84.20      5.22 o
   6   1   7      126.59      124.94      4.86 o
   7   1   7     2848.71     2989.34     26.87 o
   8   1   7      164.50      158.10      6.79 o
   9   1   7       16.58       28.74      4.65 o
  10   1   7      537.26      535.68     11.36 o
  11   1   7       15.39       21.28      6.08 o
  12   1   7      130.21      145.27      6.44 o
  13   1   7      252.33      252.00      7.23 o
  14   1   7      100.36       93.27      9.50 o
  15   1   7       11.28       11.74      8.25 o
  16   1   7      162.89      163.06      9.55 o
  17   1   7       53.60       70.53     15.37 o
 -18   2   7        0.08        2.22      7.85 o
 -17   2   7      357.11      349.36     11.40 o
 -16   2   7      280.04      263.75     14.12 o
 -15   2   7      478.41      461.41     19.62 o
 -14   2   7        9.00       12.72      8.20 o
 -13   2   7      208.27      210.54     10.67 o
 -12   2   7      781.05      764.54     16.47 o
 -11   2   7      375.80      364.47     11.07 o
 -10   2   7       29.32       33.37      7.13 o
  -9   2   7      228.47      225.95      8.85 o
  -8   2   7       53.86       66.77      6.87 o
  -7   2   7        9.78        9.77      5.28 o
  -6   2   7     2199.27     2169.02     17.35 o
  -5   2   7       41.34       53.19      5.18 o
  -4   2   7        0.30        4.71      4.38 o
  -3   2   7      776.61      798.29      8.27 o
  -2   2   7     2365.79     2408.70     13.64 o
  -1   2   7        6.29       13.68      2.01 o
   0   2   7      610.73      743.99      5.72 o
   1   2   7     2133.58     2210.77     20.00 o
   2   2   7     2761.76     2867.51     15.53 o
   3   2   7     1493.15     1554.27     13.66 o
   4   2   7      645.15      697.98      6.92 o
   5   2   7      168.72      204.49      7.38 o
   6   2   7     1825.09     1940.44     26.89 o
   7   2   7       16.01       14.52      4.35 o
   8   2   7      391.52      405.37      8.79 o
   9   2   7      363.88      363.53      6.42 o
  10   2   7        3.56        6.67      5.39 o
  11   2   7      194.23      196.10      9.41 o
  12   2   7      177.08      188.35      9.58 o
  13   2   7       92.16       75.77      8.72 o
  14   2   7      155.55      174.60     10.63 o
  15   2   7      434.40      462.07     13.74 o
  16   2   7      258.45      258.17     12.28 o
  17   2   7       55.24       80.44     10.46 o
 -17   3   7       25.26       26.57      8.58 o
 -16   3   7       25.69       30.79      8.73 o
 -15   3   7        1.67        5.94      9.80 o
 -14   3   7      142.82      167.33     12.19 o
 -13   3   7       47.97       52.77     10.01 o
 -12   3   7      248.99      241.55     12.16 o
 -11   3   7      322.90      315.24      9.98 o
 -10   3   7      427.49      418.77     17.75 o
  -9   3   7     1537.59     1515.51     19.19 o
  -8   3   7      375.87      406.03      8.73 o
  -7   3   7       69.48       70.57      5.86 o
  -6   3   7      243.27      239.19      7.36 o
  -5   3   7      553.00      627.01      8.26 o
  -4   3   7      298.21      336.18      6.80 o
  -3   3   7      789.89      797.06      8.60 o
  -2   3   7        3.63        3.98      3.78 o
  -1   3   7      108.42      100.82      4.56 o
   0   3   7      257.63      224.81      4.38 o
   1   3   7      171.28      144.08      4.41 o
   2   3   7     2003.15     2051.35     11.40 o
   3   3   7      336.33      357.74      6.52 o
   4   3   7        0.67        1.14      3.42 o
   5   3   7     2337.82     2316.68     15.36 o
   6   3   7      380.76      329.66     15.03 o
   7   3   7       78.67       81.52      5.49 o
   8   3   7       36.54       29.38      8.01 o
   9   3   7     1773.15     1640.03     19.88 o
  10   3   7       16.85       15.68      7.85 o
  11   3   7       47.72       52.49      9.47 o
  12   3   7        6.21        7.63      8.50 o
  13   3   7      121.60      117.93      9.51 o
  14   3   7       29.22       31.46      9.38 o
  15   3   7        5.85        2.45      8.48 o
  16   3   7        5.80        8.99      9.40 o
 -16   4   7       17.59       19.14      8.51 o
 -15   4   7      148.48      163.58     11.45 o
 -14   4   7        0.09        6.88      9.57 o
 -13   4   7        9.55        4.07      8.57 o
 -12   4   7       80.75       85.27     11.17 o
 -11   4   7      135.53      131.51     11.37 o
 -10   4   7       95.23      113.25      7.72 o
  -9   4   7        0.46        3.92      5.51 o
  -8   4   7      102.08       95.17      7.65 o
  -7   4   7      214.34      220.49      9.09 o
  -6   4   7      109.41       99.61      6.19 o
  -5   4   7       57.53       60.63      5.66 o
  -4   4   7       12.05        9.36      4.95 o
  -3   4   7       64.14       68.70      6.07 o
  -2   4   7      230.53      188.40      7.92 o
  -1   4   7      156.29      154.63      7.77 o
   0   4   7      421.92      424.64     10.40 o
   1   4   7       32.64       40.00      4.74 o
   2   4   7      142.68      144.46      5.32 o
   3   4   7        3.26        4.49      4.45 o
   4   4   7        7.41        6.40      3.90 o
   5   4   7      655.53      657.33      9.87 o
   6   4   7      660.87      631.98     10.77 o
   7   4   7      228.26      238.23      7.51 o
   8   4   7      105.18      114.18      6.59 o
   9   4   7       38.90       44.27      8.09 o
  10   4   7       10.40       18.60      8.36 o
  11   4   7      205.10      208.52     11.16 o
  12   4   7       13.85       19.52      8.83 o
  13   4   7       10.71       15.70      8.20 o
  14   4   7       36.78       42.15      9.12 o
  15   4   7        2.69       -0.84      8.75 o
 -14   5   7       22.20       34.10      8.53 o
 -13   5   7       12.76       12.85      7.19 o
 -12   5   7      141.95      154.70     10.19 o
 -11   5   7       25.53       26.38      8.64 o
 -10   5   7      211.95      156.34     25.03 o
  -9   5   7        8.93       11.14      9.76 o
  -8   5   7       53.12       51.48      7.66 o
  -7   5   7       95.26      105.59      8.26 o
  -6   5   7       15.59       10.82      6.90 o
  -5   5   7        0.05        2.55      5.70 o
  -4   5   7        2.86        4.68      4.89 o
  -3   5   7        0.15        2.00      5.14 o
  -2   5   7       82.62       77.54      6.53 o
  -1   5   7        3.02        7.39      6.74 o
   0   5   7       55.24       66.62      7.27 o
   1   5   7      404.26      362.81      9.23 o
   2   5   7      306.86      253.69      7.52 o
   3   5   7       44.10       33.73      5.47 o
   4   5   7      361.79      388.19     10.50 o
   5   5   7        0.16       -3.00      9.37 o
   6   5   7       45.09       38.50      8.01 o
   7   5   7      398.44      381.28     12.02 o
   8   5   7      207.20      215.96     10.53 o
   9   5   7       45.50       41.46      8.64 o
  10   5   7      266.52      260.99     14.80 o
  11   5   7      181.91      174.37     11.02 o
  12   5   7       96.83      124.54     12.02 o
  13   5   7      120.67      145.50     11.15 o
 -12   6   7      190.99      231.08     15.19 o
 -11   6   7       17.23       37.61      9.23 o
 -10   6   7       49.94       26.66      8.12 o
  -9   6   7       17.73       40.84     10.31 o
  -8   6   7      324.99      380.64     15.94 o
  -7   6   7        4.86       19.47     10.27 o
  -6   6   7       53.05       38.06      9.85 o
  -5   6   7       86.34       79.57     11.10 o
  -4   6   7       67.49       79.36      7.04 o
  -3   6   7      150.35      152.01      7.07 o
  -2   6   7      463.65      498.66      9.63 o
  -1   6   7       96.99      119.21      7.71 o
   0   6   7      233.83      212.24      8.76 o
   1   6   7      673.99      690.60     14.28 o
   2   6   7      675.29      686.99     17.20 o
   3   6   7      328.46      318.32     10.54 o
   4   6   7        0.02        4.06      7.37 o
   5   6   7       51.58       51.92     14.08 o
   6   6   7      132.99      123.70     13.31 o
   7   6   7      131.04      151.01     13.78 o
   8   6   7        0.01        0.48      9.86 o
   9   6   7      163.78      164.09     14.52 o
  10   6   7        4.73        7.43      9.01 o
  11   6   7        0.27       -5.54      9.34 o
  -9   7   7        0.19        5.30     10.93 o
  -8   7   7        8.62        2.02     10.98 o
  -7   7   7        1.42        2.91      8.97 o
  -6   7   7        0.94        0.39      7.76 o
  -5   7   7      206.85      192.79     11.47 o
  -4   7   7       19.13       19.62      8.81 o
  -3   7   7      237.04      218.52     10.69 o
  -2   7   7       26.07       41.15      8.07 o
  -1   7   7       40.67       47.04      7.23 o
   0   7   7        0.06        7.59      8.07 o
   1   7   7       33.53       30.88      7.74 o
   2   7   7      115.71      126.81      8.18 o
   3   7   7      170.11      192.64     10.00 o
   4   7   7        2.11        7.11      7.87 o
   5   7   7        0.10       12.90      9.06 o
   6   7   7        0.01        6.08     10.37 o
   7   7   7        9.77        9.56     12.15 o
   8   7   7      372.08      375.93     17.67 o
 -18   0   8      175.35      193.99     15.59 o
 -17   0   8      164.08      158.43     12.95 o
 -16   0   8       48.05       45.91     11.12 o
 -15   0   8      113.93      112.80     11.29 o
 -14   0   8      168.10      168.70     12.21 o
 -13   0   8      734.47      722.03     17.28 o
 -12   0   8     1425.13     1372.16     21.44 o
 -11   0   8      134.97      127.44      9.58 o
 -10   0   8     1980.43     1933.83     22.42 o
  -9   0   8     2528.85     2384.66     23.04 o
  -8   0   8      524.30      592.28     12.01 o
  -7   0   8     2311.89     2168.91     27.23 o
  -6   0   8     1114.57     1076.65     12.46 o
  -5   0   8       31.94       28.48      3.38 o
  -4   0   8       18.01       43.17      9.70 o
  -3   0   8      630.21      673.04     17.86 o
  -2   0   8     1875.64     1985.42     26.81 o
  -1   0   8     8398.99     8202.33     47.70 o
   0   0   8        3.88        7.54      3.18 o
   1   0   8     4186.42     3991.50     68.97 o
   2   0   8     6628.34     6618.13    105.61 o
   3   0   8       52.01       75.91      4.27 o
   4   0   8      224.20      182.86      5.28 o
   5   0   8       35.64       54.60      7.23 o
   6   0   8      814.90      748.10     13.83 o
   7   0   8     1206.95     1239.71     20.11 o
   8   0   8       72.05       75.28      7.50 o
   9   0   8      463.93      465.70     12.62 o
  10   0   8        2.14       12.17      9.67 o
  11   0   8      732.31      670.01     16.94 o
  12   0   8       78.04       73.33      8.02 o
  13   0   8      681.38      715.33     17.86 o
  14   0   8        5.95       14.94      7.55 o
  15   0   8      159.98      144.37     12.08 o
  16   0   8       51.98       74.69     21.69 o
  17   0   8        0.15        6.24     18.59 o
 -18   1   8      384.44      380.12     12.29 o
 -17   1   8        5.67        5.70      7.77 o
 -16   1   8      230.78      235.32     10.43 o
 -15   1   8      278.75      302.88     10.57 o
 -14   1   8       10.58       10.86      6.51 o
 -13   1   8      380.65      399.10     10.40 o
 -12   1   8      155.47      155.66      7.93 o
 -11   1   8     1016.29     1006.29     12.91 o
 -10   1   8      195.14      190.85      7.27 o
  -9   1   8      339.18      339.24      7.76 o
  -8   1   8      206.57      244.76      6.45 o
  -7   1   8      100.10      101.00      4.73 o
  -6   1   8      569.25      640.59      7.50 o
  -5   1   8      359.59      367.19      5.24 o
  -4   1   8     2881.28     2983.87     24.53 o
  -3   1   8     1832.80     1889.00     18.21 o
  -2   1   8       30.85       34.04      2.93 o
  -1   1   8        1.71        2.86      2.66 o
   0   1   8      349.44      366.73      6.93 o
   1   1   8      750.55      835.84      6.50 o
   2   1   8     3372.84     3409.10     13.29 o
   3   1   8     1002.43     1029.14     20.74 o
   4   1   8     1113.63     1114.68     10.83 o
   5   1   8       10.81        9.85      5.04 o
   6   1   8      967.67      966.20      9.67 o
   7   1   8       68.66       74.75      4.84 o
   8   1   8        6.97        9.27      4.33 o
   9   1   8       46.54       58.51      4.95 o
  10   1   8      178.34      190.74      6.18 o
  11   1   8     1090.22     1113.70     14.10 o
  12   1   8       19.64       29.74      5.62 o
  13   1   8      676.31      671.70     12.14 o
  14   1   8      134.35      132.58     10.35 o
  15   1   8      842.14      803.07     16.34 o
  16   1   8       17.90       33.15      8.01 o
 -17   2   8      324.32      328.68     13.44 o
 -16   2   8      152.01      160.16     10.83 o
 -15   2   8      354.63      361.27     10.69 o
 -14   2   8       18.79       24.42      7.38 o
 -13   2   8      146.65      153.43      8.32 o
 -12   2   8        3.00        7.15      6.85 o
 -11   2   8      732.88      678.21     13.38 o
 -10   2   8        0.13        7.01      6.44 o
  -9   2   8      491.52      496.64     11.07 o
  -8   2   8     1435.22     1410.79     16.03 o
  -7   2   8      949.23      912.67     12.70 o
  -6   2   8       16.41       14.86      5.08 o
  -5   2   8     2889.63     3019.51     25.85 o
  -4   2   8        0.00        3.93      5.36 o
  -3   2   8     1579.37     1573.92     11.26 o
  -2   2   8      588.40      599.74      9.26 o
  -1   2   8      875.48      990.25      9.63 o
   0   2   8     2089.66     2191.97     23.63 o
   1   2   8      925.82      967.20      9.05 o
   2   2   8       31.63       41.72      3.23 o
   3   2   8      592.79      595.27      6.56 o
   4   2   8     1921.86     1954.94     16.72 o
   5   2   8      399.52      391.78      6.96 o
   6   2   8       37.45       36.33      6.09 o
   7   2   8       46.31       47.22      5.20 o
   8   2   8      411.39      382.63      8.96 o
   9   2   8      473.88      463.38     11.99 o
  10   2   8       37.41       39.57      6.50 o
  11   2   8      178.47      175.56      7.70 o
  12   2   8      150.38      140.69      9.24 o
  13   2   8        2.26        3.46      7.91 o
  14   2   8        0.08        6.21      8.89 o
  15   2   8       52.18       53.08      9.20 o
  16   2   8       85.66       92.94     10.09 o
 -17   3   8      192.89      202.37     11.43 o
 -16   3   8       26.71       29.72      9.14 o
 -15   3   8      110.42      108.05     11.74 o
 -14   3   8      168.65      168.01     12.80 o
 -13   3   8      122.27      108.09     10.05 o
 -12   3   8       67.08       59.92      7.63 o
 -11   3   8      233.38      264.88      8.79 o
 -10   3   8       89.94      119.85      8.33 o
  -9   3   8       15.99        7.74      5.75 o
  -8   3   8     2459.99     2255.45     17.87 o
  -7   3   8        0.22        4.09      5.57 o
  -6   3   8     1841.87     1824.11     15.83 o
  -5   3   8      380.95      345.04      7.22 o
  -4   3   8      215.65      208.75      6.11 o
  -3   3   8      575.51      563.43      7.96 o
  -2   3   8     1631.86     1738.02     14.28 o
  -1   3   8      130.05      117.17      3.79 o
   0   3   8      439.15      412.77      5.22 o
   1   3   8       17.03        9.28      3.19 o
   2   3   8      515.85      454.74      5.74 o
   3   3   8      109.79       91.46      4.46 o
   4   3   8      765.02      731.35      8.07 o
   5   3   8      261.17      252.26      5.83 o
   6   3   8     1943.80     1905.06     20.28 o
   7   3   8       37.51       47.95      5.25 o
   8   3   8      242.10      239.02     10.03 o
   9   3   8      125.29      115.65      8.64 o
  10   3   8      112.69      113.36      9.35 o
  11   3   8       22.99       16.56      8.38 o
  12   3   8       91.68       78.52      9.40 o
  13   3   8      136.09      112.35      9.94 o
  14   3   8        1.84       -1.61      8.69 o
  15   3   8      197.23      196.36     11.25 o
 -15   4   8      272.47      325.70     15.90 o
 -14   4   8      226.93      248.11     18.29 o
 -13   4   8       62.34       85.26     11.79 o
 -12   4   8        1.26       10.33      9.04 o
 -11   4   8      226.58      184.60     11.64 o
 -10   4   8       78.56      107.16      7.31 o
  -9   4   8      114.01      143.81      8.92 o
  -8   4   8      282.35      294.02     10.03 o
  -7   4   8      941.21      974.58     15.55 o
  -6   4   8      130.23      141.42      6.89 o
  -5   4   8      291.72      256.61      7.92 o
  -4   4   8        2.34        1.66      5.83 o
  -3   4   8      757.99      860.42     12.04 o
  -2   4   8      628.53      610.58     10.41 o
  -1   4   8      175.52      167.97      8.00 o
   0   4   8      334.41      327.89     13.24 o
   1   4   8      403.19      400.75     10.62 o
   2   4   8      735.11      767.65      9.82 o
   3   4   8      303.48      262.67      6.37 o
   4   4   8     2203.03     2085.65     18.82 o
   5   4   8     1071.52      948.54     15.01 o
   6   4   8      237.47      254.59     10.00 o
   7   4   8      119.43      113.83      8.59 o
   8   4   8      169.84      162.42      9.15 o
   9   4   8      408.94      390.22     15.70 o
  10   4   8       35.59       30.59      8.18 o
  11   4   8       62.81       73.66      9.48 o
  12   4   8        0.01        6.79      8.60 o
  13   4   8      164.68      156.38     11.94 o
  14   4   8       72.86       59.29      9.63 o
 -14   5   8        8.07       21.94      8.61 o
 -13   5   8       12.99       15.58      7.93 o
 -12   5   8      446.22      470.77     13.91 o
 -11   5   8        9.02       22.12     11.63 o
 -10   5   8      245.91      212.36     13.79 o
  -9   5   8      207.44      250.11     10.38 o
  -8   5   8        7.79       22.15      7.63 o
  -7   5   8      749.07      652.75     15.48 o
  -6   5   8      395.58      371.09     11.65 o
  -5   5   8      364.38      374.01      8.19 o
  -4   5   8      573.14      595.29      9.81 o
  -3   5   8      841.26      845.82     12.36 o
  -2   5   8      502.73      547.69      9.57 o
  -1   5   8      120.50      143.68     10.32 o
   0   5   8        0.70       12.31      6.28 o
   1   5   8       91.08      125.38      8.55 o
   2   5   8       95.64      122.77      8.43 o
   3   5   8        0.18        4.47      7.63 o
   4   5   8      352.92      323.46     11.02 o
   5   5   8       32.95       45.02     11.45 o
   6   5   8       87.75       95.41      8.19 o
   7   5   8      182.69      199.52     10.35 o
   8   5   8       40.11       53.38      8.08 o
   9   5   8        7.29       -0.79      8.18 o
  10   5   8        0.90       -0.30      8.25 o
  11   5   8      144.69      162.08     10.93 o
  12   5   8      167.45      171.98     12.09 o
 -11   6   8      105.86      114.65     13.07 o
 -10   6   8        5.03       10.99     11.40 o
  -9   6   8      855.47      826.39     21.06 o
  -8   6   8        0.01        6.53      9.74 o
  -7   6   8        3.11        7.94      9.85 o
  -6   6   8       22.58       18.18      9.71 o
  -5   6   8      397.06      434.79     18.11 o
  -4   6   8      682.77      589.19     17.33 o
  -3   6   8      545.68      445.44     10.13 o
  -2   6   8        1.20        6.14      6.17 o
  -1   6   8      118.46      156.19      9.08 o
   0   6   8      375.15      358.13     12.82 o
   1   6   8       98.37       89.17      8.75 o
   2   6   8       62.72       63.24      8.35 o
   3   6   8       96.32       83.34      9.14 o
   4   6   8      761.14      811.15     25.95 o
   5   6   8      150.76      141.45     11.83 o
   6   6   8      163.93      151.03     12.31 o
   7   6   8      194.19      174.81     14.74 o
   8   6   8        2.40        6.89     12.01 o
   9   6   8      319.11      357.63     13.58 o
  10   6   8      258.01      299.30     13.29 o
  -8   7   8        1.03        6.95      8.12 o
  -7   7   8      135.60      156.16     12.54 o
  -6   7   8       10.19        8.16     11.07 o
  -5   7   8       17.48       10.47      9.31 o
  -4   7   8       16.56       20.48     11.23 o
  -3   7   8       24.76       12.44     11.10 o
  -2   7   8       51.14       66.39     11.16 o
  -1   7   8       18.92       18.16      6.99 o
   0   7   8        7.00       12.97      8.09 o
   1   7   8      118.44      154.88     10.18 o
   2   7   8      141.59      128.58      9.90 o
   3   7   8       33.40       31.36      8.81 o
   4   7   8       14.93       10.24     11.62 o
   5   7   8       16.61       29.45     11.15 o
   6   7   8        1.13        0.44     10.52 o
 -17   1   9        6.51        7.15      9.12 o
 -16   1   9       66.25       83.32     12.92 o
 -15   1   9       31.35       38.94      7.39 o
 -14   1   9        0.80        5.38      6.23 o
 -13   1   9        0.61        2.95      6.29 o
 -12   1   9      282.47      274.00      8.66 o
 -11   1   9        4.22        5.47      5.86 o
 -10   1   9      199.51      190.83      7.16 o
  -9   1   9      338.58      341.52      7.52 o
  -8   1   9       25.86       37.39      4.35 o
  -7   1   9      771.21      795.88      8.70 o
  -6   1   9       45.14       55.80      3.38 o
  -5   1   9      391.75      360.77      5.36 o
  -4   1   9      341.72      370.79     13.07 o
  -3   1   9        2.72        5.90      3.15 o
  -2   1   9      184.62      182.28      4.43 o
  -1   1   9      298.00      320.60      5.42 o
   0   1   9     1194.32     1278.22     34.06 o
   1   1   9      328.73      330.21     10.24 o
   2   1   9       30.31       33.26      3.12 o
   3   1   9      247.05      282.13      7.31 o
   4   1   9      174.08      186.46      6.44 o
   5   1   9       21.83       22.37      3.11 o
   6   1   9     1203.55     1210.84     11.15 o
   7   1   9        1.58        3.02      4.64 o
   8   1   9        1.42        4.06      4.67 o
   9   1   9      511.14      514.42      8.46 o
  10   1   9        5.75        5.99      7.03 o
  11   1   9       19.89       30.90      7.00 o
  12   1   9      171.01      173.24      8.43 o
  13   1   9      485.52      476.49     11.42 o
  14   1   9        0.22        0.67      7.98 o
  15   1   9       26.17       38.87      8.15 o
  16   1   9        7.86       15.42      7.36 o
 -17   2   9       15.41       26.81     10.16 o
 -16   2   9        2.51       11.26      7.77 o
 -15   2   9        0.39        4.53      7.32 o
 -14   2   9      316.80      350.06     11.85 o
 -13   2   9        5.19       13.91      6.36 o
 -12   2   9      534.82      553.01     10.93 o
 -11   2   9      364.78      381.72      9.29 o
 -10   2   9      130.67      128.17      8.08 o
  -9   2   9        0.13        0.21      5.92 o
  -8   2   9      564.78      516.29     12.05 o
  -7   2   9      622.68      578.46     10.91 o
  -6   2   9      495.29      482.89     13.62 o
  -5   2   9       20.57       43.99      6.35 o
  -4   2   9        2.01        1.31      1.98 o
  -3   2   9      175.13      175.73      7.96 o
  -2   2   9      244.97      261.43      7.89 o
  -1   2   9      705.03      683.37      8.20 o
   0   2   9      587.55      574.51      9.57 o
   1   2   9      277.09      268.69      6.26 o
   2   2   9      786.13      708.14      7.13 o
   3   2   9        0.42        4.41      3.08 o
   4   2   9       23.50       15.56      3.90 o
   5   2   9       21.82       19.81      2.02 o
   6   2   9      130.17      129.19      7.68 o
   7   2   9      161.63      150.61      7.26 o
   8   2   9       67.78       67.67      5.69 o
   9   2   9        2.04       10.09      7.10 o
  10   2   9       57.43       58.99      8.56 o
  11   2   9      190.65      190.63     10.46 o
  12   2   9      197.86      193.87     10.13 o
  13   2   9      240.49      229.53     10.74 o
  14   2   9        1.06        4.24      7.83 o
  15   2   9       24.38       23.17      8.70 o
 -16   3   9       21.91       45.00     12.01 o
 -15   3   9       21.76       27.63     10.29 o
 -14   3   9       39.48       35.42     10.21 o
 -13   3   9       85.23       69.15     10.10 o
 -12   3   9      303.67      283.44      9.35 o
 -11   3   9      159.36      142.59      7.28 o
 -10   3   9        0.24        4.50      6.15 o
  -9   3   9       54.85       41.51      6.15 o
  -8   3   9      385.30      406.80     11.08 o
  -7   3   9      698.57      700.60     11.53 o
  -6   3   9        2.40        9.17      5.75 o
  -5   3   9       21.95       20.75      4.99 o
  -4   3   9       11.24        6.16      4.78 o
  -3   3   9       19.00       17.55      4.61 o
  -2   3   9      287.58      320.69      6.84 o
  -1   3   9       35.72       49.28      4.83 o
   0   3   9      350.91      439.62      7.42 o
   1   3   9       28.63       25.43      4.02 o
   2   3   9       19.51       28.67      3.60 o
   3   3   9      159.76      170.13      4.10 o
   4   3   9      220.36      247.10      8.31 o
   5   3   9      932.75      867.35     13.42 o
   6   3   9      698.78      585.34     14.35 o
   7   3   9        0.37       13.92      7.16 o
   8   3   9       13.24       18.61      7.00 o
   9   3   9        0.25        7.19      7.50 o
  10   3   9        2.33        9.00      8.12 o
  11   3   9      316.15      339.43     17.86 o
  12   3   9        3.63        2.36      8.84 o
  13   3   9      151.17      130.75     10.50 o
  14   3   9      103.04       93.66     10.32 o
  15   3   9       34.80       23.94      8.93 o
 -15   4   9        0.76       12.04     10.16 o
 -14   4   9        2.80        6.98     11.15 o
 -13   4   9       30.78       42.40     16.18 o
 -12   4   9        9.89       17.56      9.25 o
 -11   4   9      101.05       96.90      8.61 o
 -10   4   9       82.66      104.28      8.83 o
  -9   4   9      319.64      304.08     10.87 o
  -8   4   9        9.36       20.94      7.52 o
  -7   4   9        2.29        8.05      6.81 o
  -6   4   9      397.57      359.39     10.98 o
  -5   4   9      862.58      885.65     13.81 o
  -4   4   9       48.95       46.00      6.44 o
  -3   4   9      164.63      145.32      7.65 o
  -2   4   9       69.13       69.50      6.47 o
  -1   4   9      110.31      133.51     10.23 o
   0   4   9       19.08       15.77      6.63 o
   1   4   9      161.42      155.57      8.57 o
   2   4   9        6.98       18.44      7.13 o
   3   4   9        4.38        4.16      6.91 o
   4   4   9      685.56      703.14     11.68 o
   5   4   9     1143.72     1165.57     16.39 o
   6   4   9       17.43       14.57      7.01 o
   7   4   9      149.56      160.19      9.34 o
   8   4   9      261.54      268.75     10.79 o
   9   4   9       43.86       47.72      8.42 o
  10   4   9      792.93      794.67     19.25 o
  11   4   9       24.94       38.16      7.97 o
  12   4   9        4.27       13.15      8.09 o
  13   4   9      131.39      146.69     11.64 o
 -13   5   9      110.50      121.27     13.82 o
 -12   5   9        4.52        4.47     10.23 o
 -11   5   9       78.21       80.49     11.77 o
 -10   5   9      120.90      143.50     19.66 o
  -9   5   9       13.57       24.48      7.99 o
  -8   5   9      231.10      246.95     13.36 o
  -7   5   9       47.28       59.88      8.26 o
  -6   5   9        3.77        5.13      7.89 o
  -5   5   9      412.32      421.04     11.47 o
  -4   5   9       89.65       84.21      7.23 o
  -3   5   9      283.74      265.48      9.00 o
  -2   5   9        3.21       11.01      5.99 o
  -1   5   9       95.48       69.28      7.02 o
   0   5   9       42.91       38.56      6.47 o
   1   5   9      106.04      116.72      7.72 o
   2   5   9       47.26       63.30      7.83 o
   3   5   9        1.07        1.82      7.16 o
   4   5   9       10.50       11.45      8.49 o
   5   5   9       62.86       63.17     11.44 o
   6   5   9      281.97      272.84     19.60 o
   7   5   9       16.32       20.41      8.16 o
   8   5   9       92.52       80.86      8.98 o
   9   5   9       52.18       35.46      8.30 o
  10   5   9       86.58       80.27      9.12 o
  11   5   9        0.22       -0.69      8.43 o
  12   5   9       10.96       13.90      9.58 o
 -11   6   9       23.04       17.80     11.52 o
 -10   6   9       39.52       37.97     11.11 o
  -9   6   9       25.23       31.11     10.63 o
  -8   6   9      380.70      380.17     15.76 o
  -7   6   9      375.44      382.42     12.97 o
  -6   6   9        0.44       -0.37      7.34 o
  -5   6   9       21.66        8.80      8.29 o
  -4   6   9       12.59        4.86      9.98 o
  -3   6   9      463.30      496.62     12.40 o
  -2   6   9       39.43       49.70      6.87 o
  -1   6   9       51.25       44.12      8.11 o
   0   6   9       10.26       16.05      8.10 o
   1   6   9       35.93       38.93      8.00 o
   2   6   9        0.41        7.19      8.00 o
   3   6   9      449.93      456.54     13.80 o
   4   6   9      112.78      125.19     12.88 o
   5   6   9       23.20       16.75     11.95 o
   6   6   9      273.64      288.69     15.22 o
   7   6   9      488.39      509.68     19.04 o
   8   6   9       17.64       14.42     12.81 o
   9   6   9        0.02        3.65      9.00 o
  -7   7   9        1.18        9.19     11.43 o
  -6   7   9       60.07       68.10     12.10 o
  -5   7   9       10.94       14.58     11.09 o
  -4   7   9        5.32        4.84     10.06 o
  -3   7   9       62.95       69.14     11.28 o
  -2   7   9        7.43        9.74      9.43 o
  -1   7   9       11.37       10.07      6.82 o
   0   7   9        0.46        1.18      8.24 o
   1   7   9       69.54       70.50      8.78 o
   2   7   9       46.29       37.44      9.07 o
   3   7   9        5.16        9.96      8.13 o
   4   7   9        0.21        5.76      9.67 o
   5   7   9       11.94       21.15     10.10 o
 -17   0  10      165.69      173.03     22.03 o
 -16   0  10      175.34      162.17     20.43 o
 -15   0  10      178.92      194.74     21.35 o
 -14   0  10     1019.56      919.06     30.14 o
 -13   0  10       81.42       72.63     21.16 o
 -12   0  10      680.14      670.73     19.60 o
 -11   0  10      886.15      839.06     34.56 o
 -10   0  10     1199.60     1182.05     28.90 o
  -9   0  10       26.54       29.35      6.38 o
  -8   0  10     1428.52     1271.32     15.41 o
  -7   0  10     1735.21     1735.29     16.21 o
  -6   0  10     2388.27     2470.88     16.82 o
  -5   0  10        4.97       12.92     10.57 o
  -4   0  10       75.84      105.62     13.52 o
  -3   0  10     2005.00     1996.94     31.30 o
  -2   0  10      287.14      268.14      7.69 o
  -1   0  10      151.22      164.59      5.65 o
   0   0  10       35.81       43.69      2.45 o
   1   0  10      592.44      542.97     12.80 o
   2   0  10      253.33      226.61     15.42 o
   3   0  10      548.33      519.48     19.11 o
   4   0  10      399.83      477.56     13.84 o
   5   0  10      134.39      132.95      9.86 o
   6   0  10     1169.74     1192.28     18.85 o
   7   0  10     1867.03     1926.91     23.30 o
   8   0  10     1038.57     1075.30     15.14 o
   9   0  10       12.26       17.82      7.03 o
  10   0  10       29.20       24.81      6.70 o
  11   0  10       48.76       53.02     10.37 o
  12   0  10      440.59      409.21     27.14 o
  13   0  10      454.29      500.67     13.96 o
  14   0  10       27.69       34.87      9.13 o
  15   0  10       19.05       20.53     17.93 o
 -17   1  10      148.48      153.69     15.06 o
 -16   1  10      584.35      576.82     19.56 o
 -15   1  10      268.03      289.12     16.29 o
 -14   1  10      564.00      565.23     14.27 o
 -13   1  10      122.64      120.50      8.78 o
 -12   1  10        0.99        4.86      6.70 o
 -11   1  10      487.92      471.45     11.41 o
 -10   1  10       12.29       17.69      4.74 o
  -9   1  10       17.56       24.29      4.34 o
  -8   1  10      510.27      475.87      7.50 o
  -7   1  10       83.97       91.46      4.10 o
  -6   1  10     2022.71     2016.73     19.74 o
  -5   1  10      857.65      888.49     16.40 o
  -4   1  10      428.59      419.75     10.28 o
  -3   1  10      234.54      233.04      5.26 o
  -2   1  10      503.98      500.78     14.26 o
  -1   1  10       62.78       63.26      2.15 o
   0   1  10      143.24      156.57      5.46 o
   1   1  10      236.24      248.67      5.27 o
   2   1  10       10.69        9.75      3.58 o
   3   1  10       38.94       33.58      5.13 o
   4   1  10       16.96       24.00      5.68 o
   5   1  10       13.89       24.86      5.29 o
   6   1  10      385.07      412.26      7.84 o
   7   1  10      104.19       85.47      5.75 o
   8   1  10        2.06        6.17      4.98 o
   9   1  10       34.25       33.99      5.11 o
  10   1  10       75.88       67.94      6.57 o
  11   1  10        9.39       13.75      7.80 o
  12   1  10       20.99       27.59      7.17 o
  13   1  10        2.95        6.74      9.11 o
  14   1  10       15.76       26.44      8.41 o
  15   1  10       44.88       37.53      8.12 o
 -16   2  10       24.74       22.79      9.00 o
 -15   2  10      133.59      164.38     10.61 o
 -14   2  10        4.65       12.06      7.68 o
 -13   2  10      664.55      640.99     14.60 o
 -12   2  10      160.71      163.26      9.53 o
 -11   2  10      141.02      139.60      8.23 o
 -10   2  10      662.19      641.75     12.89 o
  -9   2  10        4.03       10.42      5.75 o
  -8   2  10     1075.43     1080.67     14.56 o
  -7   2  10       71.63       86.59     10.00 o
  -6   2  10      445.20      440.96     10.88 o
  -5   2  10      667.11      649.54     11.63 o
  -4   2  10        8.77        8.60      5.74 o
  -3   2  10      100.97       88.05      5.39 o
  -2   2  10      234.92      219.92      4.61 o
  -1   2  10      353.24      320.63      6.74 o
   0   2  10       35.63       32.29      4.64 o
   1   2  10      239.67      250.46      6.42 o
   2   2  10        0.65        1.27      2.98 o
   3   2  10       10.05       13.71      3.81 o
   4   2  10       14.03       17.63      4.12 o
   5   2  10      236.27      253.27      8.65 o
   6   2  10      245.47      264.18      9.09 o
   7   2  10        2.95        6.70      5.49 o
   8   2  10       32.66       39.44      5.54 o
   9   2  10       89.84       79.97      8.02 o
  10   2  10      415.34      440.69     12.71 o
  11   2  10       42.14       56.54      8.42 o
  12   2  10       91.87       96.42      9.53 o
  13   2  10       14.85       20.37      8.91 o
  14   2  10        2.22        4.88      8.40 o
  15   2  10      299.16      286.19     18.42 o
 -15   3  10      110.15      117.81     12.12 o
 -14   3  10       10.44       10.98     10.10 o
 -13   3  10       15.45       18.40      7.91 o
 -12   3  10      146.05      152.01      8.27 o
 -11   3  10      340.51      306.78      9.27 o
 -10   3  10      123.32      114.60      7.49 o
  -9   3  10      505.41      536.84     16.69 o
  -8   3  10      477.86      448.09     10.95 o
  -7   3  10      366.85      379.96      9.88 o
  -6   3  10      448.74      427.90      9.49 o
  -5   3  10        0.89        7.28      5.78 o
  -4   3  10       55.07       77.58      5.76 o
  -3   3  10       15.75        3.57      4.78 o
  -2   3  10      338.19      326.06      7.21 o
  -1   3  10        8.73       13.82      4.51 o
   0   3  10      392.00      341.83      7.42 o
   1   3  10      263.92      222.86      6.36 o
   2   3  10     1091.65     1096.54     15.38 o
   3   3  10      618.23      589.17     10.77 o
   4   3  10      246.70      262.01     10.72 o
   5   3  10      149.66      156.33      7.83 o
   6   3  10        0.23        3.99      6.23 o
   7   3  10      114.91      130.79      8.35 o
   8   3  10       43.07       46.69      7.77 o
   9   3  10      181.74      180.23     11.27 o
  10   3  10      231.12      228.27     11.29 o
  11   3  10      138.95      138.35     10.70 o
  12   3  10        7.32       12.54      8.49 o
  13   3  10      197.66      186.83     10.52 o
  14   3  10       17.29       15.76      9.98 o
 -14   4  10       13.67        8.04     10.60 o
 -13   4  10       21.94       41.75     12.51 o
 -12   4  10       97.96       95.04      9.03 o
 -11   4  10      837.33      797.01     16.33 o
 -10   4  10      221.86      232.47     10.92 o
  -9   4  10      560.30      581.77     13.83 o
  -8   4  10      187.66      224.20      9.86 o
  -7   4  10        4.55       -0.45      5.83 o
  -6   4  10       85.14      116.84      6.95 o
  -5   4  10        3.49       12.40      5.12 o
  -4   4  10       29.89       43.20      5.34 o
  -3   4  10      316.71      256.13      6.96 o
  -2   4  10        9.83        8.01      6.63 o
  -1   4  10      146.14      141.36      8.89 o
   0   4  10       61.05       67.97      7.76 o
   1   4  10       80.15       76.42      8.18 o
   2   4  10      444.33      473.89     12.11 o
   3   4  10      234.42      264.55     11.64 o
   4   4  10       52.39       62.22     11.05 o
   5   4  10      273.58      266.98      8.73 o
   6   4  10       78.75       69.97      7.85 o
   7   4  10       60.25       69.75      8.40 o
   8   4  10       21.62       29.64      7.49 o
   9   4  10      122.70      107.78      9.02 o
  10   4  10      110.70       98.81      9.35 o
  11   4  10       11.19       10.64      8.32 o
  12   4  10       25.33       41.56      9.43 o
  13   4  10      113.73      108.04     10.32 o
 -12   5  10      182.83      169.61     18.61 o
 -11   5  10       27.86       36.58     10.95 o
 -10   5  10        2.49       16.10     10.10 o
  -9   5  10      194.86      176.99      9.79 o
  -8   5  10       28.16       28.15      8.15 o
  -7   5  10        1.11       -0.05      7.05 o
  -6   5  10      166.51      142.39      9.60 o
  -5   5  10        2.49        5.78      6.45 o
  -4   5  10      168.41      138.77      7.69 o
  -3   5  10        4.30        0.75      6.08 o
  -2   5  10      160.41      112.25      9.17 o
  -1   5  10        1.04       -3.37      7.72 o
   0   5  10       24.77       17.96      8.20 o
   1   5  10      103.21       88.54      7.33 o
   2   5  10      417.66      422.87     10.96 o
   3   5  10       90.57      108.66      8.38 o
   4   5  10        6.34       17.91     11.54 o
   5   5  10       16.48       33.85     10.13 o
   6   5  10       53.33       81.32     11.06 o
   7   5  10       99.75      124.08      8.98 o
   8   5  10       96.08       81.85     10.64 o
   9   5  10       17.39       20.76      8.79 o
  10   5  10        2.63        3.57      8.63 o
  11   5  10       66.19       55.13      9.13 o
 -10   6  10       17.21       21.87      9.74 o
  -9   6  10       20.77       13.40      9.67 o
  -8   6  10       16.72       24.03     10.66 o
  -7   6  10        4.29        4.12      8.56 o
  -6   6  10       68.31       79.46      8.63 o
  -5   6  10        5.82        4.37      7.95 o
  -4   6  10        4.64        4.25      8.09 o
  -3   6  10       58.48       47.26      6.22 o
  -2   6  10       66.76       52.96      6.97 o
  -1   6  10        8.64       12.39      7.40 o
   0   6  10        2.80        6.47      7.07 o
   1   6  10        0.02        2.07      7.95 o
   2   6  10       84.00       74.53      9.19 o
   3   6  10      324.43      278.17     11.34 o
   4   6  10       28.70       23.23     12.14 o
   5   6  10        0.52        1.45     11.07 o
   6   6  10        5.98       -0.13     10.28 o
   7   6  10       62.81       72.90     13.82 o
   8   6  10      101.10      112.25     13.15 o
  -5   7  10       61.79       76.68     28.10 o
  -4   7  10       39.22       51.25     11.82 o
  -3   7  10       31.00       42.79     10.28 o
  -2   7  10        1.79        3.85     10.81 o
  -1   7  10       26.70       32.27      7.41 o
   0   7  10        0.24        4.43      8.21 o
   1   7  10        7.73        9.78      8.01 o
   2   7  10        0.29        8.21      9.44 o
   3   7  10       14.86       15.62      9.18 o
 -16   1  11       62.42       68.36     13.73 o
 -15   1  11      588.43      552.68     31.78 o
 -14   1  11        0.25        5.31     10.08 o
 -13   1  11      141.00      119.36     13.11 o
 -12   1  11      129.62      125.01     11.41 o
 -11   1  11      163.19      141.21     12.78 o
 -10   1  11       37.46       55.30     12.02 o
  -9   1  11       20.13       21.07      5.61 o
  -8   1  11       54.43       67.38      5.85 o
  -7   1  11       85.57       89.10     11.15 o
  -6   1  11      134.54      146.65     11.43 o
  -5   1  11      243.30      217.16     11.01 o
  -4   1  11        2.56        2.10      5.41 o
  -3   1  11      279.38      314.87      8.24 o
  -2   1  11      512.44      461.53      6.79 o
  -1   1  11      294.06      297.80      6.89 o
   0   1  11      330.05      295.99      6.90 o
   1   1  11      178.17      185.95      9.44 o
   2   1  11       40.02       36.29      4.77 o
   3   1  11      955.57     1003.31     10.45 o
   4   1  11        1.63        2.44      5.33 o
   5   1  11      608.83      557.79     11.49 o
   6   1  11      151.22      166.68      7.67 o
   7   1  11      409.67      464.15      8.56 o
   8   1  11      215.55      211.17      6.81 o
   9   1  11       12.84       18.59      5.08 o
  10   1  11      601.49      590.33     12.10 o
  11   1  11       66.86       67.82      8.72 o
  12   1  11      516.58      528.19     13.33 o
  13   1  11       60.92       59.58      8.69 o
  14   1  11       43.51       46.61      8.52 o
 -16   2  11        8.15       27.65     11.85 o
 -15   2  11       13.24       19.38     11.21 o
 -14   2  11       20.62       21.98     11.57 o
 -13   2  11       85.63      105.12     12.75 o
 -12   2  11        2.50        6.88     10.75 o
 -11   2  11      120.57      124.83      8.50 o
 -10   2  11      174.36      154.60      8.05 o
  -9   2  11      278.14      298.07     10.38 o
  -8   2  11      761.82      844.36     18.84 o
  -7   2  11      624.14      640.47     28.47 o
  -6   2  11      153.65      204.26      9.33 o
  -5   2  11        0.24        6.51      6.51 o
  -4   2  11      659.76      660.14     19.67 o
  -3   2  11      837.84      831.57     11.23 o
  -2   2  11       84.68       89.01      5.46 o
  -1   2  11       38.72       29.19      4.60 o
   0   2  11        4.21       15.98      4.64 o
   1   2  11      171.14      153.08      5.99 o
   2   2  11       37.31       50.35      5.23 o
   3   2  11       11.66        8.62      3.88 o
   4   2  11      410.90      461.16      7.81 o
   5   2  11      315.61      336.07      7.34 o
   6   2  11      216.70      222.94      9.07 o
   7   2  11      491.02      490.59     15.92 o
   8   2  11       19.27       15.55      7.05 o
   9   2  11       34.65       45.88      9.42 o
  10   2  11      330.27      294.98     13.37 o
  11   2  11      157.78      143.46     10.32 o
  12   2  11       29.22       48.83      8.76 o
  13   2  11       64.32       67.92      9.26 o
  14   2  11       36.78       32.01      9.46 o
 -15   3  11      104.26      116.41     22.09 o
 -14   3  11      165.74      167.27     15.31 o
 -13   3  11      108.73      103.44      8.92 o
 -12   3  11      106.55      110.92      7.55 o
 -11   3  11      224.00      203.75      8.84 o
 -10   3  11      194.05      171.45     10.42 o
  -9   3  11       94.33       92.57      7.75 o
  -8   3  11        0.43        7.77      6.37 o
  -7   3  11        3.37        6.84      6.10 o
  -6   3  11       25.68       30.70      6.32 o
  -5   3  11       24.33       14.67      5.92 o
  -4   3  11       77.98       69.21      5.64 o
  -3   3  11      149.92      163.52      6.43 o
  -2   3  11      111.72       92.43      5.74 o
  -1   3  11        3.65       14.53      4.80 o
   0   3  11        0.10        3.22      4.88 o
   1   3  11      137.21      131.00      8.62 o
   2   3  11      383.48      405.26     13.42 o
   3   3  11      238.84      266.84      9.97 o
   4   3  11      686.61      696.32     18.06 o
   5   3  11      731.09      806.09     13.57 o
   6   3  11        0.03        7.70      6.19 o
   7   3  11       27.24       17.66      6.55 o
   8   3  11      155.42      169.04      9.10 o
   9   3  11      128.65      145.61     12.54 o
  10   3  11       39.86       38.13      8.04 o
  11   3  11       51.88       49.44      9.44 o
  12   3  11        8.65        6.09      8.84 o
  13   3  11        3.68       13.11      9.77 o
 -13   4  11        0.15       15.23     10.21 o
 -12   4  11      409.25      385.03     17.76 o
 -11   4  11      310.25      289.79     11.77 o
 -10   4  11       24.53       31.88      8.68 o
  -9   4  11       78.34       95.79      8.18 o
  -8   4  11       73.66       50.54      6.84 o
  -7   4  11       44.52       74.18      7.04 o
  -6   4  11       44.02       63.80      6.71 o
  -5   4  11      213.89      229.17      7.23 o
  -4   4  11        0.06        8.70      6.43 o
  -3   4  11      130.13      139.57      7.79 o
  -2   4  11      705.13      634.59     12.11 o
  -1   4  11      120.01      108.34      7.72 o
   0   4  11        3.07        4.30      7.44 o
   1   4  11      380.50      346.07     12.89 o
   2   4  11      169.68      135.95      8.95 o
   3   4  11       10.27        7.34      7.24 o
   4   4  11       86.61       94.96     10.57 o
   5   4  11        3.37        8.75     10.51 o
   6   4  11      376.42      388.65     12.89 o
   7   4  11       29.15       32.05     11.16 o
   8   4  11       43.59       51.95     12.61 o
   9   4  11      122.25       98.46     13.25 o
  10   4  11       35.98       62.30     13.36 o
  11   4  11        0.04        1.73     10.69 o
  12   4  11       34.25       25.39     10.34 o
 -11   5  11       85.44       70.68     13.13 o
 -10   5  11       11.73       14.70     10.53 o
  -9   5  11       22.90       50.00      9.30 o
  -8   5  11      373.90      413.68     13.25 o
  -7   5  11       13.93       24.21      8.17 o
  -6   5  11       13.75       13.57      7.81 o
  -5   5  11       24.35       23.76      6.84 o
  -4   5  11        6.58        6.34      6.91 o
  -3   5  11      127.28      126.78      7.80 o
  -2   5  11      128.12      129.28      8.53 o
  -1   5  11      152.65      167.67     10.81 o
   0   5  11        0.46        0.50      7.80 o
   1   5  11      411.65      415.96     13.18 o
   2   5  11        0.25        2.82      7.09 o
   3   5  11       94.50       90.41      7.92 o
   4   5  11        3.28        3.55      9.62 o
   5   5  11       77.75       97.69     13.49 o
   6   5  11       11.94       14.88     12.19 o
   7   5  11      185.05      183.34     14.21 o
   8   5  11        0.05        1.26     11.36 o
   9   5  11      158.08      164.81     15.01 o
  10   5  11       34.55       57.56     13.37 o
  -8   6  11       11.41        9.58      8.92 o
  -7   6  11        1.07       -4.63      8.59 o
  -6   6  11       19.75       15.43      8.25 o
  -5   6  11        1.64        1.03      7.88 o
  -4   6  11        0.53       -5.49      7.76 o
  -3   6  11        0.27       -0.97      5.83 o
  -2   6  11       18.49       16.58      6.30 o
  -1   6  11        0.03       -1.56      6.30 o
   0   6  11       15.79       15.20      7.66 o
   1   6  11        7.44        5.82      7.97 o
   2   6  11        7.16       11.26      7.87 o
   3   6  11       35.26       29.76      8.89 o
   4   6  11      207.06      227.68     17.34 o
   5   6  11       10.05       20.74     11.23 o
   6   6  11        4.87       11.89     13.07 o
   7   6  11        1.63        3.06     11.70 o
 -16   0  12        1.17       11.46     18.28 o
 -15   0  12      105.72      133.56     19.60 o
 -14   0  12       47.52       86.35     20.37 o
 -13   0  12      218.49      253.11     21.64 o
 -12   0  12      333.61      284.82     20.41 o
 -11   0  12      132.96      131.70     16.06 o
 -10   0  12      296.91      331.48     20.00 o
  -9   0  12       13.91       12.03     15.42 o
  -8   0  12        0.14        9.48     15.52 o
  -7   0  12        4.42        1.77     12.59 o
  -6   0  12       18.33       18.67     13.93 o
  -5   0  12      411.71      374.72     19.98 o
  -4   0  12      124.82      116.13      7.41 o
  -3   0  12      194.11      176.20     14.68 o
  -2   0  12     1062.66     1026.09     12.94 o
  -1   0  12     2705.28     2635.31     18.46 o
   0   0  12        0.40        1.60     10.68 o
   1   0  12     1559.24     1549.65     29.42 o
   2   0  12      192.79      175.40     14.32 o
   3   0  12      775.09      754.08     17.73 o
   4   0  12      102.56      111.70      7.61 o
   5   0  12      576.44      584.70     11.81 o
   6   0  12       31.05       46.40      7.44 o
   7   0  12      541.11      486.33     11.66 o
   8   0  12       98.12      111.36      9.17 o
   9   0  12       99.07      114.01      8.53 o
  10   0  12        3.76        6.18      7.02 o
  11   0  12       35.61       32.91     10.98 o
  12   0  12      559.91      531.33     60.30 o
  13   0  12      136.18      156.88     10.95 o
  14   0  12       55.69       62.28      9.62 o
 -15   1  12       93.20       83.16     12.23 o
 -14   1  12       19.50       20.57     11.40 o
 -13   1  12       26.64       25.68     11.41 o
 -12   1  12      696.20      717.15     20.11 o
 -11   1  12      101.61      101.30     11.35 o
 -10   1  12      297.86      315.90     15.44 o
  -9   1  12        5.52        8.38     10.91 o
  -8   1  12      734.94      751.30     20.07 o
  -7   1  12      120.26      124.89     11.17 o
  -6   1  12       65.17       59.43     10.36 o
  -5   1  12      454.27      468.31     10.88 o
  -4   1  12       60.25       68.62      6.53 o
  -3   1  12        0.05       10.07      5.23 o
  -2   1  12      169.97      170.89      6.91 o
  -1   1  12       26.74       23.88      5.06 o
   0   1  12       59.46       61.04      5.12 o
   1   1  12     1083.16     1069.67     14.33 o
   2   1  12      277.93      284.82      9.90 o
   3   1  12      268.34      272.98      9.63 o
   4   1  12       14.42       14.18      6.67 o
   5   1  12       67.65       90.45      8.40 o
   6   1  12       22.55       33.34      7.27 o
   7   1  12      130.42      142.10      6.53 o
   8   1  12       59.56       59.76      5.63 o
   9   1  12       19.61       25.95      6.32 o
  10   1  12      106.03      111.26      7.64 o
  11   1  12       13.90       21.95      8.56 o
  12   1  12        7.04       18.36      7.57 o
  13   1  12       15.15       25.30      8.25 o
 -15   2  12      237.56      261.43     17.43 o
 -14   2  12        2.90       11.35     12.84 o
 -13   2  12       65.55       82.81     13.70 o
 -12   2  12      417.96      461.76     17.50 o
 -11   2  12        7.91       12.94      9.72 o
 -10   2  12       16.02       36.57     11.61 o
  -9   2  12      379.86      387.70     24.65 o
  -8   2  12      178.06      151.83     12.36 o
  -7   2  12      972.98      941.50     15.45 o
  -6   2  12      860.75      796.03     14.13 o
  -5   2  12        1.05        4.95      6.27 o
  -4   2  12     1119.19     1050.90     14.61 o
  -3   2  12        6.11        7.77      5.51 o
  -2   2  12      209.11      218.61      6.92 o
  -1   2  12      487.33      482.08     10.19 o
   0   2  12      914.27      875.63     10.34 o
   1   2  12      389.04      386.56      8.41 o
   2   2  12      255.37      249.67      7.24 o
   3   2  12      465.83      455.55     10.41 o
   4   2  12      159.12      135.82      7.47 o
   5   2  12     1043.43     1007.35     21.00 o
   6   2  12      671.11      648.63     18.29 o
   7   2  12       54.81       62.12      7.94 o
   8   2  12       52.36       50.50     10.71 o
   9   2  12      106.45       90.47     11.50 o
  10   2  12      102.86      103.07     18.06 o
  11   2  12       16.97       28.55     11.89 o
  12   2  12        1.24       13.34     12.36 o
  13   2  12        3.52        9.35     12.00 o
 -14   3  12        8.77       10.13     12.25 o
 -13   3  12      162.74      189.38     15.46 o
 -12   3  12       68.42       84.26     10.06 o
 -11   3  12       99.42      110.87     10.26 o
 -10   3  12      513.33      489.86     13.31 o
  -9   3  12        0.03        9.61      7.00 o
  -8   3  12      395.18      368.95     10.38 o
  -7   3  12        9.16       18.78      6.91 o
  -6   3  12      521.79      536.71     12.47 o
  -5   3  12        8.06        9.84      5.85 o
  -4   3  12        4.67        5.07      5.41 o
  -3   3  12       17.90       24.92      5.37 o
  -2   3  12      173.81      172.77      6.70 o
  -1   3  12      199.60      183.56      7.13 o
   0   3  12       40.79       49.81      7.63 o
   1   3  12      665.49      628.82     13.13 o
   2   3  12      211.41      191.37      8.85 o
   3   3  12      471.48      483.20     16.90 o
   4   3  12        7.64       10.00     10.00 o
   5   3  12     1091.59     1075.22     22.04 o
   6   3  12      251.75      233.00     13.95 o
   7   3  12       14.50       22.46     15.48 o
   8   3  12        2.91        7.84     11.03 o
   9   3  12       55.31       72.35     10.94 o
  10   3  12       58.41       68.65     13.26 o
  11   3  12       28.56       24.78     10.05 o
  12   3  12      134.55      158.26     14.82 o
 -13   4  12       25.39       32.15     11.22 o
 -12   4  12        0.02        4.84     10.73 o
 -11   4  12       17.58       21.99      8.47 o
 -10   4  12        6.68       22.04      6.85 o
  -9   4  12      169.74      156.25      8.80 o
  -8   4  12       10.90        7.36      6.67 o
  -7   4  12       79.70      106.95      7.99 o
  -6   4  12      649.81      572.22     14.47 o
  -5   4  12      358.50      325.16     11.37 o
  -4   4  12      127.69      144.15      8.56 o
  -3   4  12       65.68       51.91      7.47 o
  -2   4  12      963.29      952.19     17.09 o
  -1   4  12      378.28      377.70     11.46 o
   0   4  12       37.33       52.34      7.99 o
   1   4  12      351.15      305.96     11.11 o
   2   4  12       61.00       88.52      8.60 o
   3   4  12       93.27       91.64      8.68 o
   4   4  12        4.30       12.14     11.13 o
   5   4  12        0.90        5.78      9.09 o
   6   4  12        6.74        9.08     11.41 o
   7   4  12      256.85      258.00     15.17 o
   8   4  12      119.65      129.45     12.32 o
   9   4  12        3.78       11.37     11.38 o
  10   4  12        0.92        8.17     12.40 o
 -10   5  12        1.21        5.49      9.25 o
  -9   5  12        5.50       19.10      8.37 o
  -8   5  12      301.51      289.60     12.19 o
  -7   5  12       27.81       37.98      8.57 o
  -6   5  12       30.47       30.32      8.67 o
  -5   5  12       74.95       78.87      7.58 o
  -4   5  12       21.30       29.75      6.90 o
  -3   5  12      399.30      346.29     10.95 o
  -2   5  12      427.48      366.49     10.90 o
  -1   5  12        2.84        0.63      7.05 o
   0   5  12       31.20       31.87      7.99 o
   1   5  12      305.18      281.30     11.85 o
   2   5  12        8.49        6.91      7.73 o
   3   5  12      259.42      261.49      9.66 o
   4   5  12        0.04        0.99      8.72 o
   5   5  12       46.29       60.60     12.13 o
   6   5  12      288.79      277.85     15.47 o
   7   5  12      507.38      506.91     19.44 o
   8   5  12       70.00       72.41     13.36 o
  -7   6  12       20.30       10.90      8.08 o
  -6   6  12        9.20        4.89      9.22 o
  -5   6  12       25.11       26.18      9.17 o
  -4   6  12        0.52        7.19      9.38 o
  -3   6  12       30.88       20.82      6.50 o
  -2   6  12      105.48      143.45      8.09 o
  -1   6  12       18.38       27.29      6.92 o
   0   6  12       54.61       73.20      7.56 o
   1   6  12       13.10       20.72      9.17 o
   2   6  12      116.79      142.68     10.47 o
   3   6  12       27.37       43.46      8.70 o
   4   6  12      105.02      108.19     12.96 o
   5   6  12       15.37       13.46     11.91 o
 -15   1  13       45.99       53.25     12.05 o
 -14   1  13        0.40       12.83     12.56 o
 -13   1  13      519.69      540.93     19.74 o
 -12   1  13       13.72       29.05     12.59 o
 -11   1  13      398.05      380.31     16.61 o
 -10   1  13      253.69      264.28     15.06 o
  -9   1  13      495.68      480.32     28.91 o
  -8   1  13      255.35      288.37     14.87 o
  -7   1  13      594.69      601.27     17.04 o
  -6   1  13      911.92      847.69     15.51 o
  -5   1  13     1959.68     1817.32     18.87 o
  -4   1  13      753.51      757.17     12.65 o
  -3   1  13      722.81      732.17     11.94 o
  -2   1  13     1774.48     1669.24     16.39 o
  -1   1  13       25.90       26.94      5.29 o
   0   1  13     1545.09     1499.68     18.04 o
   1   1  13       13.91       21.05      6.83 o
   2   1  13     1137.85     1155.04     18.68 o
   3   1  13      476.13      443.55     11.77 o
   4   1  13      320.62      300.73     10.30 o
   5   1  13      258.56      281.81     14.78 o
   6   1  13        1.24       13.49      8.21 o
   7   1  13      118.96      121.44      8.60 o
   8   1  13      237.72      219.66     13.52 o
   9   1  13       76.98       80.70      9.04 o
  10   1  13      166.73      156.92     10.42 o
  11   1  13        1.54        2.97      7.46 o
  12   1  13       58.48       62.66     12.59 o
 -14   2  13        1.12        6.89     13.26 o
 -13   2  13        5.73        7.05     12.61 o
 -12   2  13        0.31        2.83     11.53 o
 -11   2  13       19.36       13.25     10.72 o
 -10   2  13        0.55        4.06     10.64 o
  -9   2  13        2.33       -0.01     10.63 o
  -8   2  13        2.59        8.48      7.96 o
  -7   2  13       28.54       41.75      7.49 o
  -6   2  13      219.88      214.78      9.40 o
  -5   2  13       38.41       57.92      7.32 o
  -4   2  13       14.66       23.35      5.86 o
  -3   2  13      144.84      160.22      9.08 o
  -2   2  13        1.58        5.19      5.39 o
  -1   2  13      243.66      278.47      7.38 o
   0   2  13        7.22        2.84      4.72 o
   1   2  13       52.98       69.12      5.42 o
   2   2  13      819.94      864.38     11.35 o
   3   2  13       10.51       20.18      9.35 o
   4   2  13      180.91      171.03     12.64 o
   5   2  13      130.70      105.85     20.16 o
   6   2  13      209.50      197.93     12.71 o
   7   2  13       11.46        5.65      6.95 o
   8   2  13       66.03       70.64     12.09 o
   9   2  13       17.31        4.44     10.23 o
  10   2  13      102.05      102.55     11.90 o
  11   2  13       57.05       97.74     12.47 o
  12   2  13        0.05       14.72     12.71 o
 -13   3  13        0.01        0.03     11.78 o
 -12   3  13        1.47       12.32      7.97 o
 -11   3  13      289.66      339.59     11.22 o
 -10   3  13      341.26      350.65     10.99 o
  -9   3  13        0.28        4.03      7.13 o
  -8   3  13        7.18       10.50      6.36 o
  -7   3  13      111.03      107.50      7.54 o
  -6   3  13       83.29       76.44      6.90 o
  -5   3  13      118.38      135.40      7.68 o
  -4   3  13       77.26       61.45      6.43 o
  -3   3  13       58.93       76.05      6.02 o
  -2   3  13       83.02       94.91      7.24 o
  -1   3  13       60.46       60.05      6.81 o
   0   3  13      205.07      206.42      8.10 o
   1   3  13      535.60      542.16     12.80 o
   2   3  13      131.20      119.38      8.47 o
   3   3  13        4.22       15.91      9.96 o
   4   3  13        2.14        5.22     11.08 o
   5   3  13        4.33        4.46      9.51 o
   6   3  13      412.55      452.97     16.58 o
   7   3  13       36.61       37.11     11.39 o
   8   3  13       53.26       57.92     11.88 o
   9   3  13       12.06       20.57     17.24 o
  10   3  13       18.66       19.54     12.99 o
  11   3  13       39.16       50.94     12.42 o
 -11   4  13       47.42       38.36      7.67 o
 -10   4  13       32.20       21.82      6.82 o
  -9   4  13       19.70       17.67      7.64 o
  -8   4  13      508.06      578.91     18.31 o
  -7   4  13       10.95       17.97      8.61 o
  -6   4  13       36.98       48.79      8.72 o
  -5   4  13        0.49        7.40      7.26 o
  -4   4  13      208.33      220.51     13.46 o
  -3   4  13       62.68       81.46      7.70 o
  -2   4  13        1.74       11.92      6.88 o
  -1   4  13      137.36      125.41      7.83 o
   0   4  13       35.74       48.34      7.18 o
   1   4  13      186.91      234.77     11.71 o
   2   4  13      154.77      111.69      8.95 o
   3   4  13       20.29       32.40      8.13 o
   4   4  13       48.78       76.76     18.63 o
   5   4  13        3.99        0.12     10.28 o
   6   4  13        2.97       -4.24     11.02 o
   7   4  13      296.96      250.83     11.86 o
   8   4  13        2.27        9.78     10.58 o
   9   4  13       17.46       50.83     12.30 o
  -9   5  13       27.89       26.82      9.48 o
  -8   5  13        4.83       10.53      7.78 o
  -7   5  13       27.60       34.18     12.20 o
  -6   5  13      108.11      102.98     10.37 o
  -5   5  13       46.58       46.63      7.45 o
  -4   5  13       22.26       12.59      7.64 o
  -3   5  13      162.35      177.63      9.24 o
  -2   5  13       21.18       23.40      7.21 o
  -1   5  13      117.98      110.19      8.73 o
   0   5  13       14.01       15.41      6.96 o
   1   5  13        8.57       10.01      8.89 o
   2   5  13       39.37       54.34      9.28 o
   3   5  13       21.87       39.10      8.16 o
   4   5  13      327.61      325.55     19.21 o
   5   5  13      128.21      143.44     13.99 o
   6   5  13       20.32       41.73     11.33 o
   7   5  13       14.29       12.39     11.94 o
  -4   6  13        0.55        0.57      9.03 o
  -3   6  13      423.75      433.55     11.11 o
  -2   6  13      163.33      177.39      9.11 o
  -1   6  13      179.43      169.31      8.77 o
   0   6  13        4.37        4.95      7.11 o
   1   6  13      186.60      189.45     11.48 o
   2   6  13        0.49        1.03      9.72 o
 -14   0  14      812.87      808.34     32.43 o
 -13   0  14      204.56      213.09     22.43 o
 -12   0  14       38.56       17.19     18.76 o
 -11   0  14       86.24       69.13     18.90 o
 -10   0  14      173.84      177.33     19.53 o
  -9   0  14       17.68       24.85     15.29 o
  -8   0  14      879.72      821.83     29.24 o
  -7   0  14        5.13       12.66     16.41 o
  -6   0  14      435.71      447.34     22.58 o
  -5   0  14      465.31      462.21     21.97 o
  -4   0  14      589.97      643.95     24.32 o
  -3   0  14       21.11       20.52     14.08 o
  -2   0  14        3.16       -1.16     11.65 o
  -1   0  14      359.55      360.34     19.32 o
   0   0  14      999.94      956.70     26.68 o
   1   0  14      345.76      294.97     17.24 o
   2   0  14      792.13      783.82     23.60 o
   3   0  14      287.20      302.71     13.02 o
   4   0  14       47.63       77.31     15.78 o
   5   0  14      178.05      176.05     12.71 o
   6   0  14       52.65       56.67     11.56 o
   7   0  14      369.45      353.07     14.33 o
   8   0  14        0.38        7.36      8.69 o
   9   0  14       26.75       36.79      9.51 o
  10   0  14        0.41       -9.62     16.59 o
  11   0  14        2.74       11.70     16.14 o
 -14   1  14        0.27        7.98     12.29 o
 -13   1  14        9.63       17.14     12.41 o
 -12   1  14       27.03       31.79     10.15 o
 -11   1  14      124.82      102.25     12.50 o
 -10   1  14        6.18        7.04     10.74 o
  -9   1  14      196.62      182.99     13.06 o
  -8   1  14      295.15      265.21     14.76 o
  -7   1  14      105.03      123.56      8.61 o
  -6   1  14      616.74      612.41     12.77 o
  -5   1  14       95.14       96.33     15.81 o
  -4   1  14      226.09      212.01     12.75 o
  -3   1  14       29.22       36.33      9.11 o
  -2   1  14      605.53      608.84     16.26 o
  -1   1  14      113.48      107.94      9.63 o
   0   1  14       69.64       69.47      7.94 o
   1   1  14      144.18      138.20      8.89 o
   2   1  14      234.15      223.61      8.50 o
   3   1  14      253.78      227.18      9.61 o
   4   1  14       20.83       18.22      7.14 o
   5   1  14      174.46      184.60      8.19 o
   6   1  14        4.05       13.44      8.19 o
   7   1  14      979.81      935.55     18.32 o
   8   1  14        0.39        8.24      7.54 o
   9   1  14       18.95       24.06      9.35 o
  10   1  14        4.53        4.26      9.63 o
  11   1  14       98.13       86.17     18.16 o
 -13   2  14       76.00       83.80     14.42 o
 -12   2  14       18.45       37.41     12.74 o
 -11   2  14        7.68       14.97     10.31 o
 -10   2  14       22.05       19.69      7.85 o
  -9   2  14      232.89      243.55     11.31 o
  -8   2  14        6.95        7.37      7.77 o
  -7   2  14        2.87        6.13      6.96 o
  -6   2  14      211.16      229.74      9.83 o
  -5   2  14        6.70       12.98      6.42 o
  -4   2  14      606.94      623.90     11.32 o
  -3   2  14       17.20       14.51      5.53 o
  -2   2  14       15.55       22.25      5.65 o
  -1   2  14        7.33        8.30      6.54 o
   0   2  14       60.92       51.60      6.65 o
   1   2  14       18.48       21.67      9.01 o
   2   2  14       54.67       63.47     12.36 o
   3   2  14       11.59       17.54     10.72 o
   4   2  14        2.08       10.16     10.63 o
   5   2  14      438.46      444.04     17.57 o
   6   2  14        3.58       13.69      7.79 o
   7   2  14       20.05       13.40     10.88 o
   8   2  14        0.59        5.87     10.52 o
   9   2  14       14.23       11.36     10.16 o
  10   2  14        0.01       -4.50     11.24 o
  11   2  14       31.82       33.98     15.53 o
 -12   3  14       58.93       68.57     10.64 o
 -11   3  14      207.15      193.66     10.46 o
 -10   3  14       66.90       86.82      8.33 o
  -9   3  14      216.31      235.04     10.08 o
  -8   3  14       64.68       68.55      8.01 o
  -7   3  14      491.37      484.68     11.54 o
  -6   3  14      141.75      112.74      7.74 o
  -5   3  14       32.13       28.78      6.68 o
  -4   3  14       67.44       69.98      7.52 o
  -3   3  14      141.08      128.46      9.40 o
  -2   3  14      133.44      132.41      8.03 o
  -1   3  14      278.19      243.33      8.67 o
   0   3  14      178.31      190.58      8.28 o
   1   3  14       44.91       34.07      6.44 o
   2   3  14       17.27       15.52     10.90 o
   3   3  14       26.95       32.55     12.10 o
   4   3  14      683.48      707.19     21.74 o
   5   3  14      373.47      352.10     16.80 o
   6   3  14        9.42       11.37      9.45 o
   7   3  14       29.10       36.50     12.27 o
   8   3  14        0.24       -0.23     10.60 o
   9   3  14       99.46       80.99     13.33 o
 -10   4  14      114.11       91.20      9.59 o
  -9   4  14      114.80       98.52     10.77 o
  -8   4  14       58.10       66.26      9.40 o
  -7   4  14        2.52        8.15      8.75 o
  -6   4  14      526.06      525.04     14.27 o
  -5   4  14        5.37        8.65      7.97 o
  -4   4  14        0.93       -0.46      7.77 o
  -3   4  14      176.42      170.30     11.42 o
  -2   4  14        0.05        1.27      6.37 o
  -1   4  14      167.90      164.12      8.88 o
   0   4  14      193.05      203.70      9.40 o
   1   4  14       24.33       19.65      7.37 o
   2   4  14       82.24       98.83      8.35 o
   3   4  14      157.96      131.59     12.70 o
   4   4  14      664.53      660.65     24.88 o
   5   4  14        0.08       -1.00     12.24 o
   6   4  14       76.96       78.84     13.78 o
   7   4  14        1.02        3.41      8.34 o
   8   4  14       23.52       32.00     12.24 o
  -7   5  14        6.73       18.51      9.44 o
  -6   5  14       20.97        8.42      7.96 o
  -5   5  14      101.82      109.21     11.39 o
  -4   5  14        0.00        5.05      7.63 o
  -3   5  14        3.04        2.42      7.18 o
  -2   5  14        1.54        3.60      7.88 o
  -1   5  14        7.89        6.59      7.15 o
   0   5  14       55.46       61.51      7.88 o
   1   5  14       72.11       61.21      7.89 o
   2   5  14        0.07       -0.03      8.54 o
   3   5  14       39.44       23.32     10.70 o
   4   5  14        2.03        8.41     10.01 o
   5   5  14       18.40       32.17     12.82 o
 -12   1  15        8.14       12.60     13.53 o
 -11   1  15       48.26       43.59     11.72 o
 -10   1  15       52.39       67.75     12.84 o
  -9   1  15       80.80       79.07     12.58 o
  -8   1  15        6.33       16.51     10.55 o
  -7   1  15       55.56       85.01     12.05 o
  -6   1  15      484.15      495.53     16.72 o
  -5   1  15      202.00      214.76     12.28 o
  -4   1  15        0.04        6.01      9.63 o
  -3   1  15       15.74       23.42     10.03 o
  -2   1  15      169.26      171.38     15.94 o
  -1   1  15      126.04      133.10     10.91 o
   0   1  15      241.91      216.89     10.13 o
   1   1  15      259.83      243.97     10.25 o
   2   1  15      404.46      454.06     15.94 o
   3   1  15        6.13        4.89      6.82 o
   4   1  15      200.12      187.87     10.24 o
   5   1  15      154.29      163.58     10.32 o
   6   1  15      729.46      750.08     16.16 o
   7   1  15       14.20       16.65      8.37 o
   8   1  15       37.08       37.93     11.35 o
   9   1  15      102.33       93.67     12.36 o
  10   1  15        5.30        6.51     10.50 o
 -12   2  15       91.88       90.39     13.22 o
 -11   2  15      205.81      192.86     15.97 o
 -10   2  15       10.72       19.81      8.09 o
  -9   2  15       11.91        6.32      7.71 o
  -8   2  15       43.78       51.14      8.53 o
  -7   2  15      120.49      114.00      8.79 o
  -6   2  15        3.60       10.09     10.74 o
  -5   2  15      367.16      318.25     12.42 o
  -4   2  15       19.45       47.51      8.82 o
  -3   2  15      167.89      185.26     10.28 o
  -2   2  15      167.52      149.30      9.27 o
  -1   2  15        4.05       -0.47      6.67 o
   0   2  15        1.90        0.31      8.05 o
   1   2  15        4.75        9.10      8.62 o
   2   2  15      483.71      472.34     14.07 o
   3   2  15       12.58       12.19      9.91 o
   4   2  15        3.38       16.41     11.97 o
   5   2  15      179.65      211.19     13.98 o
   6   2  15      247.06      320.99     12.20 o
   7   2  15       15.00       23.95     10.66 o
   8   2  15       22.59       13.45     10.74 o
   9   2  15       30.04       19.03     10.96 o
 -10   3  15        4.09        0.13      7.20 o
  -9   3  15        2.31        7.54      7.23 o
  -8   3  15       39.32       59.16      7.27 o
  -7   3  15       15.18       36.49      7.24 o
  -6   3  15       23.68       13.01      7.97 o
  -5   3  15       50.40       74.89      8.83 o
  -4   3  15      269.58      300.40     11.42 o
  -3   3  15       79.32       81.82     13.22 o
  -2   3  15      102.88       94.70     10.15 o
  -1   3  15      716.30      654.31     16.42 o
   0   3  15      103.65       99.25      9.75 o
   1   3  15      319.19      324.56     12.66 o
   2   3  15      148.77      117.45      9.70 o
   3   3  15      226.84      200.62     14.69 o
   4   3  15       21.53       46.46     15.29 o
   5   3  15        1.43        3.55     10.84 o
   6   3  15       39.52       36.31     11.13 o
   7   3  15       27.99       26.33     11.22 o
   8   3  15      139.52      147.54     12.91 o
  -8   4  15       33.70       43.48      9.23 o
  -7   4  15      113.05       99.65      9.28 o
  -6   4  15       31.14       37.28      8.49 o
  -5   4  15      241.07      216.34     11.38 o
  -4   4  15       62.99       45.38      8.22 o
  -3   4  15        0.50        8.35      7.24 o
  -2   4  15      612.37      606.80     13.35 o
  -1   4  15      203.65      216.40      9.88 o
   0   4  15      190.12      174.94     11.25 o
   1   4  15      248.61      260.10     12.63 o
   2   4  15      270.83      245.57     16.02 o
   3   4  15        9.72       23.44     11.59 o
   4   4  15      438.02      466.68     19.60 o
   5   4  15      116.78      117.98     13.36 o
   6   4  15       53.13       74.98     12.28 o
  -4   5  15       13.02        0.83      7.86 o
  -3   5  15       17.78       16.50      7.59 o
  -2   5  15       35.38       33.58      7.52 o
  -1   5  15       10.32        7.46      7.50 o
   0   5  15        9.16        5.48      7.96 o
   1   5  15        1.19        6.96      7.68 o
 -11   0  16       44.16       42.55     18.15 o
 -10   0  16        3.53       19.94     18.96 o
  -9   0  16      128.71      149.71     20.32 o
  -8   0  16       66.27       62.86     15.94 o
  -7   0  16      462.84      433.93     22.84 o
  -6   0  16        3.02        7.58     13.15 o
  -5   0  16     1799.15     1736.92     38.39 o
  -4   0  16       23.26       40.19     15.14 o
  -3   0  16       74.18       67.87     16.33 o
  -2   0  16      174.35      163.96     18.35 o
  -1   0  16      829.12      806.47     27.18 o
   0   0  16      469.08      454.60     21.19 o
   1   0  16        2.98       16.08     12.75 o
   2   0  16        4.97       13.97     10.33 o
   3   0  16       13.55       15.81      9.66 o
   4   0  16      151.17      151.52     13.20 o
   5   0  16      145.85      146.24     19.28 o
   6   0  16      191.45      193.38     12.85 o
   7   0  16       38.86       40.50     14.60 o
   8   0  16      382.71      341.82     16.08 o
 -11   1  16        8.47       13.25     13.24 o
 -10   1  16        0.17       -1.04     10.76 o
  -9   1  16       55.26       52.00     11.39 o
  -8   1  16       49.26       57.40     10.82 o
  -7   1  16       43.87       28.97     10.29 o
  -6   1  16      164.07      146.31     12.55 o
  -5   1  16      234.81      223.19     13.88 o
  -4   1  16       46.35       60.80     11.63 o
  -3   1  16       12.37       19.90     10.78 o
  -2   1  16        6.09       15.46     10.28 o
  -1   1  16       13.39       16.01      7.95 o
   0   1  16       29.15       37.30      7.77 o
   1   1  16      142.29      147.42      9.42 o
   2   1  16       19.18       24.77      7.80 o
   3   1  16      214.46      207.14     14.37 o
   4   1  16       35.21       50.30      8.11 o
   5   1  16        2.22       17.26      9.52 o
   6   1  16       22.61       29.95      8.88 o
   7   1  16       43.96       47.95      8.68 o
   8   1  16       46.71       45.91     11.13 o
 -10   2  16      203.52      224.07     15.88 o
  -9   2  16       48.07       50.17     13.30 o
  -8   2  16       53.25       41.93     11.71 o
  -7   2  16       85.29       91.54     12.57 o
  -6   2  16        1.46        8.91      8.37 o
  -5   2  16       49.47       43.66      8.98 o
  -4   2  16       58.60       65.28      8.97 o
  -3   2  16      394.96      399.56     12.75 o
  -2   2  16      135.40      156.41     21.74 o
  -1   2  16       16.75       17.03     13.08 o
   0   2  16        2.88        7.65     11.42 o
   1   2  16      173.25      171.10     11.40 o
   2   2  16      127.12      132.74     10.28 o
   3   2  16       36.77       51.88     10.01 o
   4   2  16        5.60        8.08     10.57 o
   5   2  16       93.65       98.10     17.53 o
   6   2  16       23.77       38.01     11.70 o
   7   2  16       66.50       60.90     11.67 o
  -9   3  16        0.14       10.34      9.44 o
  -8   3  16        2.25        0.90     12.98 o
  -7   3  16       87.15       82.09     14.39 o
  -6   3  16        6.56       -0.54     13.05 o
  -5   3  16       74.48       87.65     14.00 o
  -4   3  16      269.29      275.84     33.28 o
  -3   3  16        0.16        0.55     12.54 o
  -2   3  16        3.93        7.73     11.73 o
  -1   3  16       55.91       63.87     11.05 o
   0   3  16        9.80       18.11     10.32 o
   1   3  16        3.66        9.97      9.37 o
   2   3  16       14.46       11.05      9.95 o
   3   3  16       31.70       36.45     12.66 o
   4   3  16       29.01       35.97     12.72 o
   5   3  16        7.84        4.84      9.93 o
   6   3  16       25.66       24.90     12.62 o
  -6   4  16       44.08       47.55     12.25 o
  -5   4  16       65.14       76.85     12.63 o
  -4   4  16        1.43       10.16     11.62 o
  -3   4  16        0.71        6.25     11.54 o
  -2   4  16       19.83       17.41      8.46 o
  -1   4  16        5.14        9.88     10.16 o
   0   4  16      133.56      129.48     11.17 o
   1   4  16        0.08        1.80      9.09 o
   2   4  16       60.27       57.79     11.34 o
   3   4  16      149.32      151.78     15.30 o
  -9   1  17       44.29       36.60     13.67 o
  -8   1  17       21.68       16.83     11.73 o
  -7   1  17       19.01       17.47     12.67 o
  -6   1  17       76.02       67.55     12.52 o
  -5   1  17       65.39       62.71     11.24 o
  -4   1  17        2.79        6.56     10.32 o
  -3   1  17       50.03       56.58     10.85 o
  -2   1  17       57.02       51.05      9.06 o
  -1   1  17       21.52       29.29      8.06 o
   0   1  17       74.86       82.98      8.75 o
   1   1  17        6.34       11.17     10.67 o
   2   1  17      127.49      148.63     18.37 o
   3   1  17       17.28       26.77     10.64 o
   4   1  17       17.68       25.31      9.36 o
   5   1  17      107.26      108.68      9.32 o
   6   1  17       37.01       54.41      9.70 o
  -8   2  17       56.89       61.87     11.88 o
  -7   2  17        4.06       12.92      8.90 o
  -6   2  17       21.26       38.34      9.24 o
  -5   2  17       29.72       43.18     12.25 o
  -4   2  17       10.34       17.18     12.15 o
  -3   2  17        0.01        6.06     11.68 o
  -2   2  17       80.35      109.58     13.87 o
  -1   2  17        5.87        8.61     12.65 o
   0   2  17       32.56       32.86     12.48 o
   1   2  17      227.38      239.08     14.80 o
   2   2  17       43.37       47.19     10.59 o
   3   2  17        0.06        7.74      8.52 o
   4   2  17       24.73       12.14      9.56 o
   5   2  17       44.92       46.00      9.72 o
  -6   3  17      156.49      182.68     16.38 o
  -5   3  17        0.27        6.60     13.68 o
  -4   3  17        7.83       23.56     13.59 o
  -3   3  17       23.14       27.85     11.40 o
  -2   3  17        5.92       16.43     11.20 o
  -1   3  17      135.22      165.02     13.63 o
   0   3  17       13.55       15.43     10.40 o
   1   3  17        6.92       28.77      9.58 o
   2   3  17        1.47       11.47      9.94 o
   3   3  17       57.97       63.47     10.59 o
  -7   0  18      149.01      146.46     18.21 o
  -6   0  18      282.76      283.22     23.46 o
  -5   0  18      533.54      456.16     26.34 o
  -4   0  18        0.11        2.18     14.96 o
  -3   0  18        1.61        8.99     13.78 o
  -2   0  18        0.01       12.25     15.83 o
  -1   0  18       89.36       96.17     18.12 o
   0   0  18       60.45       58.80     16.33 o
   1   0  18       58.13       63.56     12.44 o
   2   0  18        2.02        9.67     10.25 o
   3   0  18        0.17        4.71     17.71 o
   4   0  18        1.54       -2.35     14.91 o
  -6   1  18        5.11       19.75     12.85 o
  -5   1  18       12.19       20.94     11.56 o
  -4   1  18      125.11      125.78     11.88 o
  -3   1  18       20.10       22.08     11.49 o
  -2   1  18        0.67       20.90      9.82 o
  -1   1  18       41.11       57.71     12.97 o
   0   1  18       72.24       78.60     11.76 o
   1   1  18       47.20       52.77     12.69 o
   2   1  18        3.05        9.89     12.20 o
   3   1  18       74.06       71.38     10.23 o
  -4   2  18        1.20       17.80     13.48 o
  -3   2  18        0.10        7.36     12.48 o
  -2   2  18       25.66       27.45     11.34 o
  -1   2  18       92.49       88.57     14.27 o
   0   2  18        4.16        2.48     12.15 o
   1   2  18       13.97       21.71     11.11 o
 
